# Supplementary material for: A revision of the Neotropical caddisfly genus Leucotrichia Mosely, 1934 (Hydroptilidae, Leucotrichiinae)
Source: Zookeys. 2015 Apr 23;(499):1–100. doi: 10.3897/zookeys.499.8360 (PMC4410161; doi:10.3897/zookeys.499.8360)
Supplement: XML Treatment for Leucotrichia [file zookeys.499.8360-treatment1.xml]

<!DOCTYPE tp:taxon-treatment
  PUBLIC "-//TaxonX//DTD Taxonomic Treatment Publishing DTD v0 20100105//EN" "tax-treatment-NSO.dtd">
<tp:taxon-treatment xmlns:tp="http://www.plazi.org/taxpub"><tp:treatment-meta><kwd-group><label>Taxon classification</label><kwd><named-content content-type="kingdom">Animalia</named-content></kwd><kwd><named-content content-type="order">Trichoptera</named-content></kwd><kwd><named-content content-type="family">Hydroptilidae</named-content></kwd></kwd-group><mixed-citation publication-type="journal"><person-group><name><surname>Thomson</surname><given-names>Robin E.</given-names></name><name><surname>Holzenthal</surname><given-names>Ralph W.</given-names></name></person-group><article-title>A revision of the Neotropical caddisfly genus <italic><tp:taxon-name><tp:taxon-name-part taxon-name-part-type="genus">Leucotrichia</tp:taxon-name-part></tp:taxon-name></italic> Mosely, 1934 (<tp:taxon-name><tp:taxon-name-part taxon-name-part-type="family">Hydroptilidae</tp:taxon-name-part></tp:taxon-name>, <tp:taxon-name><tp:taxon-name-part taxon-name-part-type="subfamily">Leucotrichiinae</tp:taxon-name-part></tp:taxon-name>)</article-title><source>Zookeys</source><day>23</day><month>4</month><year>2015</year><volume>2015</volume><issue>499</issue><fpage>1</fpage><lpage>100</lpage><pub-id pub-id-type="doi">10.3897/zookeys.499.8360</pub-id></mixed-citation></tp:treatment-meta><tp:nomenclature><label>Genus</label><tp:taxon-name>
                            <tp:taxon-name-part taxon-name-part-type="genus">Leucotrichia</tp:taxon-name-part>
                        </tp:taxon-name><tp:taxon-authority>Mosely, 1934</tp:taxon-authority><tp:nomenclature-citation-list><tp:nomenclature-citation><tp:taxon-name><tp:taxon-name-part taxon-name-part-type="genus">Leucotrichia</tp:taxon-name-part></tp:taxon-name><comment> Mosely, 1934: 157 [Type species: <italic><tp:taxon-name><tp:taxon-name-part taxon-name-part-type="genus">Leucotrichia</tp:taxon-name-part> <tp:taxon-name-part taxon-name-part-type="species">melleopicta</tp:taxon-name-part></tp:taxon-name></italic> Mosely, 1934, original designation]. <xref ref-type="bibr" rid="B15">Flint 1970</xref>: 3 [key, revision]. — <xref ref-type="bibr" rid="B22">Marshall 1979</xref>: 178 [review of the genus]. — <xref ref-type="bibr" rid="B26">Oláh and Johanson 2011</xref>: 152 [discussion of <italic><tp:taxon-name><tp:taxon-name-part taxon-name-part-type="genus">Leucotrichia</tp:taxon-name-part></tp:taxon-name></italic> genus cluster].</comment></tp:nomenclature-citation></tp:nomenclature-citation-list></tp:nomenclature><tp:treatment-sec sec-type="Description"><title>Description.</title><!--PageBreak--><p><italic>Male</italic>. Length of forewing ca. 2.0–5.0 mm. Wings unmodified, lacking a pouch, bulla, or patches of scales; forewing broad basally, acute apically; hind wing narrow, more acute than forewing, with row of hooked setae basal to cross vein r (Fig. <xref ref-type="fig" rid="F1">1E</xref>), edges with long setal fringe. Head with 2 or 3 ocelli; bearing setae and pair of setiferous posterolateral warts, dorsal region sometimes bearing modifications such as eversible posterolateral warts, patches of scales in place of setae, or setiferous protuberances (Figs <xref ref-type="fig" rid="F1">1A</xref>, <xref ref-type="fig" rid="F3">3</xref>, <xref ref-type="fig" rid="F4">4</xref>); antennae generally simple and unmodified, all flagellomeres of uniform size and shape, except in some species in which they may be elongate or have an inflated appearance (Figs <xref ref-type="fig" rid="F1">1A</xref>, <xref ref-type="fig" rid="F3">3</xref>). Maxillary palps with 5 segments, labial palps with 3 segments (Fig. <xref ref-type="fig" rid="F1">1B</xref>). Tibial spur count 1, 3, 4 (Fig. <xref ref-type="fig" rid="F1">1D</xref>). Mesoscutellum with transverse suture; metascutellum pentagonal (Fig. <xref ref-type="fig" rid="F1">1C</xref>). <italic>Genitalia</italic>. Abdominal sternum VII with single mesoventral process or tuft of prominent setae (Figs <xref ref-type="fig" rid="F2">2B, D</xref>, <xref ref-type="fig" rid="F34">34B</xref>). Sternum VIII produced posteroventrally beneath segment IX (Fig. <xref ref-type="fig" rid="F2">2B</xref>), with a posteromesal division (Fig. <xref ref-type="fig" rid="F2">2D</xref>). Segment IX open ventrally, sternum not developed (Fig. <xref ref-type="fig" rid="F2">2D</xref>), posterolateral margin with row of prominent setae (Fig. <xref ref-type="fig" rid="F2">2A</xref>). Tergum × with heavily sclerotized lateral plates, consisting of ventral and dorsal sclerites, and membranous apex (Fig. <xref ref-type="fig" rid="F2">2A</xref>). Subgenital plate connected dorsally to ventral angles of tergum × sclerites, produced ventrally as elongate mesal sclerite extending to base of inferior appendage, sometimes with dorsal arm (Fig. <xref ref-type="fig" rid="F10">10A</xref>), always with ventral arm (Fig. <xref ref-type="fig" rid="F2">2A</xref>, <xref ref-type="fig" rid="F10">10A</xref>). Inferior appendage simple, elongate, sometimes fused mesoventrally, generally with dorsal spine (Fig. <xref ref-type="fig" rid="F2">2A, D</xref>). Phallus tubular basally, constricted at midlength with median complex bearing basal loop and pair of spherical “windows” (Fig. <xref ref-type="fig" rid="F8">8E, F</xref>), basal loop sometimes extended on pair of basal supports (Fig. <xref ref-type="fig" rid="F10">10F</xref>); apex large, membranous, sac-like, generally bearing spines or sclerites.</p></tp:treatment-sec><tp:treatment-sec sec-type="Species relationships"><title>Species relationships.</title><p>The species of <italic><tp:taxon-name><tp:taxon-name-part taxon-name-part-type="genus">Leucotrichia</tp:taxon-name-part></tp:taxon-name></italic> are divided into 2 main species groups based on adult features, as originally defined by <xref ref-type="bibr" rid="B15">Flint (1970)</xref>. The <italic><tp:taxon-name><tp:taxon-name-part taxon-name-part-type="species">pictipes</tp:taxon-name-part></tp:taxon-name></italic> species group is considerably smaller in species diversity than the <italic><tp:taxon-name><tp:taxon-name-part taxon-name-part-type="species">melleopicta</tp:taxon-name-part></tp:taxon-name></italic> species group consisting of only <italic><tp:taxon-name><tp:taxon-name-part taxon-name-part-type="genus">Leucotrichia</tp:taxon-name-part> <tp:taxon-name-part taxon-name-part-type="species">fairchildi</tp:taxon-name-part></tp:taxon-name></italic> Flint, 1970, <italic><tp:taxon-name><tp:taxon-name-part taxon-name-part-type="genus">Leucotrichia</tp:taxon-name-part> <tp:taxon-name-part taxon-name-part-type="species">imitator</tp:taxon-name-part></tp:taxon-name></italic> Flint, 1970, <italic><tp:taxon-name><tp:taxon-name-part taxon-name-part-type="genus">Leucotrichia</tp:taxon-name-part> <tp:taxon-name-part taxon-name-part-type="species">pictipes</tp:taxon-name-part></tp:taxon-name></italic> (Banks, 1911), and <italic><tp:taxon-name><tp:taxon-name-part taxon-name-part-type="genus">Leucotrichia</tp:taxon-name-part> <tp:taxon-name-part taxon-name-part-type="species">sarita</tp:taxon-name-part></tp:taxon-name></italic> Ross, 1944 (Table <xref ref-type="table" rid="T1">1</xref>).</p><p>Character states that distinguish members of the <italic><tp:taxon-name><tp:taxon-name-part taxon-name-part-type="genus">Leucotrichia</tp:taxon-name-part> <tp:taxon-name-part taxon-name-part-type="species">melleopicta</tp:taxon-name-part></tp:taxon-name></italic> species group include males bearing 3 ocelli, a mesoventral process on sternum VII, an unmodified head (except for <italic><tp:taxon-name><tp:taxon-name-part taxon-name-part-type="genus">Leucotrichia</tp:taxon-name-part> <tp:taxon-name-part taxon-name-part-type="species">chiriquiensis</tp:taxon-name-part></tp:taxon-name></italic> Flint, 1970), and 1 or 2 large patches of colored setae on the forewings. These characteristics all seem to represent the primitive state and should not be used to establish monophyly of the <italic><tp:taxon-name><tp:taxon-name-part taxon-name-part-type="species">melleopicta</tp:taxon-name-part></tp:taxon-name></italic> group, although they can perhaps be used as diagnostic features to help identify species within the genus.</p><p>Character states distinguishing the <italic><tp:taxon-name><tp:taxon-name-part taxon-name-part-type="genus">Leucotrichia</tp:taxon-name-part> <tp:taxon-name-part taxon-name-part-type="species">pictipes</tp:taxon-name-part></tp:taxon-name></italic> species group include males bearing 2 ocelli, either a brush of setae or a simple spine on sternum VII, a modified head (except for <italic><tp:taxon-name><tp:taxon-name-part taxon-name-part-type="genus">Leucotrichia</tp:taxon-name-part> <tp:taxon-name-part taxon-name-part-type="species">imitator</tp:taxon-name-part></tp:taxon-name></italic>) as discussed above under the generic description, and colored spots or linear setal patterns on the forewings. These characteristics, particularly the reduced number of ocelli and the modifications to the head, may represent synapomorphies for this group of species within the genus.</p><p>While the specialized members of the <italic><tp:taxon-name><tp:taxon-name-part taxon-name-part-type="species">pictipes</tp:taxon-name-part></tp:taxon-name></italic> group may form a monophyletic species group, the same cannot be said with certainty of the members of the <italic><tp:taxon-name><tp:taxon-name-part taxon-name-part-type="species">melleopicta</tp:taxon-name-part></tp:taxon-name></italic> group, as they share no synapomorphies that could unite them. Despite being much larger in terms of species numbers, no synapomorphic adult characters were found within the <italic><tp:taxon-name><tp:taxon-name-part taxon-name-part-type="species">melleopicta</tp:taxon-name-part></tp:taxon-name></italic> group that could be used to support its monophyly or to divide it into monophyletic species groups. The 2 species groups, <italic><tp:taxon-name><tp:taxon-name-part taxon-name-part-type="species">melleopicta</tp:taxon-name-part></tp:taxon-name></italic> and <italic><tp:taxon-name><tp:taxon-name-part taxon-name-part-type="species">pictipes</tp:taxon-name-part></tp:taxon-name></italic>, are retained here for historical relevance. All species newly described here have 3 ocelli and are placed in the <italic><tp:taxon-name><tp:taxon-name-part taxon-name-part-type="species">melleopicta</tp:taxon-name-part></tp:taxon-name></italic> species group, which is consistent with its definition.</p><!--PageBreak--></tp:treatment-sec><tp:treatment-sec><!--Section generated to contain objects referenced in tp:taxon-treatment.--><fig id="F1" position="float" orientation="portrait"><label>Figure 1.</label><caption><p><italic><tp:taxon-name><tp:taxon-name-part taxon-name-part-type="genus">Leucotrichia</tp:taxon-name-part> <tp:taxon-name-part taxon-name-part-type="species">melleopicta</tp:taxon-name-part></tp:taxon-name></italic> Mosely, 1934 (holotype, NHM). <bold>A</bold> head and antennae, dorsal <bold>B</bold> palps <bold>C</bold> thorax, dorsal <bold>D</bold> legs and spur formula (1.3.4) <bold>E</bold> wings.</p></caption><graphic xmlns:xlink="http://www.w3.org/1999/xlink" xlink:href="zookeys-499-001-g001.jpg" position="float" orientation="portrait" xlink:type="simple" id="oo_42361.jpg"/></fig><fig id="F3" position="float" orientation="portrait"><label>Figure 3.</label><caption><p>Head and antennae: <bold>A</bold> <italic><tp:taxon-name><tp:taxon-name-part taxon-name-part-type="genus">Leucotrichia</tp:taxon-name-part> <tp:taxon-name-part taxon-name-part-type="species">fairchildi</tp:taxon-name-part></tp:taxon-name></italic> Flint, 1970 (UMSP000140357) <bold>B</bold> <italic><tp:taxon-name><tp:taxon-name-part taxon-name-part-type="genus">Leucotrichia</tp:taxon-name-part> <tp:taxon-name-part taxon-name-part-type="species">inflaticornis</tp:taxon-name-part></tp:taxon-name></italic> Botosaneanu, 1993 (UMSP000140327) <bold>C</bold> <italic><tp:taxon-name><tp:taxon-name-part taxon-name-part-type="genus">Leucotrichia</tp:taxon-name-part> <tp:taxon-name-part taxon-name-part-type="species">pictipes</tp:taxon-name-part></tp:taxon-name></italic> (Banks, 1911) (MCZ11597).</p></caption><graphic xmlns:xlink="http://www.w3.org/1999/xlink" xlink:href="zookeys-499-001-g003.jpg" position="float" orientation="portrait" xlink:type="simple" id="oo_42363.jpg"/></fig><fig id="F4" position="float" orientation="portrait"><label>Figure 4.</label><caption><p>Head and scape: <bold>A</bold> <italic><tp:taxon-name><tp:taxon-name-part taxon-name-part-type="genus">Leucotrichia</tp:taxon-name-part> <tp:taxon-name-part taxon-name-part-type="species">chiriquiensis</tp:taxon-name-part></tp:taxon-name></italic> Flint, 1970 (USNM70896) <bold>B</bold> <italic><tp:taxon-name><tp:taxon-name-part taxon-name-part-type="genus">Leucotrichia</tp:taxon-name-part> <tp:taxon-name-part taxon-name-part-type="species">imitator</tp:taxon-name-part></tp:taxon-name></italic> Flint, 1970 (USNM70898) <bold>C</bold> <italic><tp:taxon-name><tp:taxon-name-part taxon-name-part-type="genus">Leucotrichia</tp:taxon-name-part> <tp:taxon-name-part taxon-name-part-type="species">procera</tp:taxon-name-part></tp:taxon-name></italic> sp. n. (UMSP000047406) <bold>D</bold> <italic><tp:taxon-name><tp:taxon-name-part taxon-name-part-type="genus">Leucotrichia</tp:taxon-name-part> <tp:taxon-name-part taxon-name-part-type="species">sarita</tp:taxon-name-part></tp:taxon-name></italic> Ross, 1944 (INHS22339) <bold>E</bold> <italic><tp:taxon-name><tp:taxon-name-part taxon-name-part-type="genus">Leucotrichia</tp:taxon-name-part> <tp:taxon-name-part taxon-name-part-type="species">yungarum</tp:taxon-name-part></tp:taxon-name></italic> Angrisano &amp; Burgos, 2002 (redrawn from <xref ref-type="bibr" rid="B1">Angrisano and Burgos 2002</xref>).</p></caption><graphic xmlns:xlink="http://www.w3.org/1999/xlink" xlink:href="zookeys-499-001-g004.jpg" position="float" orientation="portrait" xlink:type="simple" id="oo_42364.jpg"/></fig><fig id="F2" position="float" orientation="portrait"><label>Figure 2.</label><caption><p><italic><tp:taxon-name><tp:taxon-name-part taxon-name-part-type="genus">Leucotrichia</tp:taxon-name-part> <tp:taxon-name-part taxon-name-part-type="species">melleopicta</tp:taxon-name-part></tp:taxon-name></italic> Mosely, 1934 (holotype, NHM). Male genitalia: <bold>A</bold> segments IX–X, lateral (base of phallus crosshatched) <bold>B</bold> segments VII–VIII and segment IX margin, lateral <bold>C</bold> segments IX–X, dorsal <bold>D</bold> segments VII–IX, ventral <bold>E</bold> phallus, lateral <bold>F</bold> phallus, dorsal.</p></caption><graphic xmlns:xlink="http://www.w3.org/1999/xlink" xlink:href="zookeys-499-001-g002.jpg" position="float" orientation="portrait" xlink:type="simple" id="oo_42362.jpg"/></fig><fig id="F34" position="float" orientation="portrait"><label>Figure 34.</label><caption><p><italic><tp:taxon-name><tp:taxon-name-part taxon-name-part-type="genus">Leucotrichia</tp:taxon-name-part> <tp:taxon-name-part taxon-name-part-type="species">pictipes</tp:taxon-name-part></tp:taxon-name></italic> (Banks, 1911) (MCZ11597). Male genitalia: <bold>A</bold> segments IX–X, lateral (base of phallus crosshatched): <bold>B</bold> segments VII–VIII and segment IX margin, lateral <bold>C</bold> segments IX–X, dorsal <bold>D</bold> segments VII–IX, ventral <bold>E</bold> phallus, lateral <bold>F</bold> phallus, dorsal.</p></caption><graphic xmlns:xlink="http://www.w3.org/1999/xlink" xlink:href="zookeys-499-001-g034.jpg" position="float" orientation="portrait" xlink:type="simple" id="oo_42394.jpg"/></fig><fig id="F10" position="float" orientation="portrait"><label>Figure 10.</label><caption><p><italic><tp:taxon-name><tp:taxon-name-part taxon-name-part-type="genus">Leucotrichia</tp:taxon-name-part> <tp:taxon-name-part taxon-name-part-type="species">botosaneanui</tp:taxon-name-part></tp:taxon-name></italic> Flint, 1996 (USNM105436). Male genitalia: <bold>A</bold> segments IX–X, lateral (base of phallus crosshatched) <bold>B</bold> segments VII–VIII and segment IX margin, lateral <bold>C</bold> segments IX–X, dorsal <bold>D</bold> segments VII–IX, ventral <bold>E</bold> phallus, lateral <bold>F</bold> phallus, dorsal.</p></caption><graphic xmlns:xlink="http://www.w3.org/1999/xlink" xlink:href="zookeys-499-001-g010.jpg" position="float" orientation="portrait" xlink:type="simple" id="oo_42370.jpg"/></fig><fig id="F8" position="float" orientation="portrait"><label>Figure 8.</label><caption><p><italic><tp:taxon-name><tp:taxon-name-part taxon-name-part-type="genus">Leucotrichia</tp:taxon-name-part> <tp:taxon-name-part taxon-name-part-type="species">ayura</tp:taxon-name-part></tp:taxon-name></italic> Flint, 1991 (USNM104529). Male genitalia: <bold>A</bold> segments IX–X, lateral (base of phallus crosshatched) <bold>B</bold> segments VII–VIII and segment IX margin, lateral <bold>C</bold> segments IX–X, dorsal <bold>D</bold> segments VII–IX, ventral <bold>E</bold> phallus, lateral <bold>F</bold> phallus, dorsal.</p></caption><graphic xmlns:xlink="http://www.w3.org/1999/xlink" xlink:href="zookeys-499-001-g008.jpg" position="float" orientation="portrait" xlink:type="simple" id="oo_42368.jpg"/></fig><table-wrap id="T1" position="float" orientation="portrait"><label>Table 1.</label><caption><p><italic><tp:taxon-name><tp:taxon-name-part taxon-name-part-type="genus">Leucotrichia</tp:taxon-name-part></tp:taxon-name></italic> species, distributions, and species groups (<tp:taxon-name><tp:taxon-name-part taxon-name-part-type="order">Trichoptera</tp:taxon-name-part></tp:taxon-name>, <tp:taxon-name><tp:taxon-name-part taxon-name-part-type="family">Hydroptilidae</tp:taxon-name-part></tp:taxon-name>, <tp:taxon-name><tp:taxon-name-part taxon-name-part-type="subfamily">Leucotrichiinae</tp:taxon-name-part></tp:taxon-name>) († = extinct).</p></caption><table rules="all"><tbody><tr><th rowspan="1" colspan="1"><italic><tp:taxon-name><tp:taxon-name-part taxon-name-part-type="genus">Leucotrichia</tp:taxon-name-part></tp:taxon-name></italic> species</th><th rowspan="1" colspan="1">Distribution</th><th rowspan="1" colspan="1">Species group</th></tr><tr><td rowspan="1" colspan="1"><italic><tp:taxon-name><tp:taxon-name-part taxon-name-part-type="genus">Leucotrichia</tp:taxon-name-part> <tp:taxon-name-part taxon-name-part-type="species">adela</tp:taxon-name-part></tp:taxon-name></italic> Wells &amp; Wichard, 1989 †</td><td rowspan="1" colspan="1">Dominican amber</td><td rowspan="1" colspan="1"><italic><tp:taxon-name><tp:taxon-name-part taxon-name-part-type="species">melleopicta</tp:taxon-name-part></tp:taxon-name></italic></td></tr><tr><td rowspan="1" colspan="1"><italic><tp:taxon-name><tp:taxon-name-part taxon-name-part-type="genus">Leucotrichia</tp:taxon-name-part> <tp:taxon-name-part taxon-name-part-type="species">alisensis</tp:taxon-name-part></tp:taxon-name></italic> Rueda-Martín, 2011</td><td rowspan="1" colspan="1">Argentina</td><td rowspan="1" colspan="1"><italic><tp:taxon-name><tp:taxon-name-part taxon-name-part-type="species">melleopicta</tp:taxon-name-part></tp:taxon-name></italic></td></tr><tr><td rowspan="1" colspan="1"><italic><tp:taxon-name><tp:taxon-name-part taxon-name-part-type="genus">Leucotrichia</tp:taxon-name-part> <tp:taxon-name-part taxon-name-part-type="species">angelinae</tp:taxon-name-part></tp:taxon-name></italic> sp. n.</td><td rowspan="1" colspan="1">Venezuela</td><td rowspan="1" colspan="1"><italic><tp:taxon-name><tp:taxon-name-part taxon-name-part-type="species">melleopicta</tp:taxon-name-part></tp:taxon-name></italic></td></tr><tr><td rowspan="1" colspan="1"><italic><tp:taxon-name><tp:taxon-name-part taxon-name-part-type="genus">Leucotrichia</tp:taxon-name-part> <tp:taxon-name-part taxon-name-part-type="species">ayura</tp:taxon-name-part></tp:taxon-name></italic> Flint, 1991</td><td rowspan="1" colspan="1">Colombia</td><td rowspan="1" colspan="1"><italic><tp:taxon-name><tp:taxon-name-part taxon-name-part-type="species">melleopicta</tp:taxon-name-part></tp:taxon-name></italic></td></tr><tr><td rowspan="1" colspan="1"><italic><tp:taxon-name><tp:taxon-name-part taxon-name-part-type="genus">Leucotrichia</tp:taxon-name-part> <tp:taxon-name-part taxon-name-part-type="species">bicornuta</tp:taxon-name-part></tp:taxon-name></italic> Thomson, 2012</td><td rowspan="1" colspan="1">Brazil</td><td rowspan="1" colspan="1"><italic><tp:taxon-name><tp:taxon-name-part taxon-name-part-type="species">melleopicta</tp:taxon-name-part></tp:taxon-name></italic></td></tr><tr><td rowspan="1" colspan="1"><italic><tp:taxon-name><tp:taxon-name-part taxon-name-part-type="genus">Leucotrichia</tp:taxon-name-part> <tp:taxon-name-part taxon-name-part-type="species">botosaneanui</tp:taxon-name-part></tp:taxon-name></italic> Flint, 1996</td><td rowspan="1" colspan="1">Tobago, Trinidad</td><td rowspan="1" colspan="1"><italic><tp:taxon-name><tp:taxon-name-part taxon-name-part-type="species">melleopicta</tp:taxon-name-part></tp:taxon-name></italic></td></tr><tr><td rowspan="1" colspan="1"><italic><tp:taxon-name><tp:taxon-name-part taxon-name-part-type="genus">Leucotrichia</tp:taxon-name-part> <tp:taxon-name-part taxon-name-part-type="species">brasiliana</tp:taxon-name-part></tp:taxon-name></italic> Sattler &amp; Sykora, 1977</td><td rowspan="1" colspan="1">Brazil</td><td rowspan="1" colspan="1"><italic><tp:taxon-name><tp:taxon-name-part taxon-name-part-type="species">melleopicta</tp:taxon-name-part></tp:taxon-name></italic></td></tr><tr><td rowspan="1" colspan="1"><italic><tp:taxon-name><tp:taxon-name-part taxon-name-part-type="genus">Leucotrichia</tp:taxon-name-part> <tp:taxon-name-part taxon-name-part-type="species">brochophora</tp:taxon-name-part></tp:taxon-name></italic> Flint, 1991</td><td rowspan="1" colspan="1">Colombia</td><td rowspan="1" colspan="1"><italic><tp:taxon-name><tp:taxon-name-part taxon-name-part-type="species">melleopicta</tp:taxon-name-part></tp:taxon-name></italic></td></tr><tr><td rowspan="1" colspan="1"><italic><tp:taxon-name><tp:taxon-name-part taxon-name-part-type="genus">Leucotrichia</tp:taxon-name-part> <tp:taxon-name-part taxon-name-part-type="species">chiriquiensis</tp:taxon-name-part></tp:taxon-name></italic> Flint, 1970</td><td rowspan="1" colspan="1">Panama</td><td rowspan="1" colspan="1"><italic><tp:taxon-name><tp:taxon-name-part taxon-name-part-type="species">melleopicta</tp:taxon-name-part></tp:taxon-name></italic></td></tr><tr><td rowspan="1" colspan="1"><italic><tp:taxon-name><tp:taxon-name-part taxon-name-part-type="genus">Leucotrichia</tp:taxon-name-part> <tp:taxon-name-part taxon-name-part-type="species">denticulata</tp:taxon-name-part></tp:taxon-name></italic> sp. n.</td><td rowspan="1" colspan="1">Mexico</td><td rowspan="1" colspan="1"><italic><tp:taxon-name><tp:taxon-name-part taxon-name-part-type="species">melleopicta</tp:taxon-name-part></tp:taxon-name></italic></td></tr><tr><td rowspan="1" colspan="1"><italic><tp:taxon-name><tp:taxon-name-part taxon-name-part-type="genus">Leucotrichia</tp:taxon-name-part> <tp:taxon-name-part taxon-name-part-type="species">dianeae</tp:taxon-name-part></tp:taxon-name></italic> sp. n.</td><td rowspan="1" colspan="1">Costa Rica</td><td rowspan="1" colspan="1"><italic><tp:taxon-name><tp:taxon-name-part taxon-name-part-type="species">melleopicta</tp:taxon-name-part></tp:taxon-name></italic></td></tr><tr><td rowspan="1" colspan="1"><italic><tp:taxon-name><tp:taxon-name-part taxon-name-part-type="genus">Leucotrichia</tp:taxon-name-part> <tp:taxon-name-part taxon-name-part-type="species">dinamica</tp:taxon-name-part></tp:taxon-name></italic> Bueno-Soria, 2010</td><td rowspan="1" colspan="1">Mexico</td><td rowspan="1" colspan="1"><italic><tp:taxon-name><tp:taxon-name-part taxon-name-part-type="species">melleopicta</tp:taxon-name-part></tp:taxon-name></italic></td></tr><tr><td rowspan="1" colspan="1"><italic><tp:taxon-name><tp:taxon-name-part taxon-name-part-type="genus">Leucotrichia</tp:taxon-name-part> <tp:taxon-name-part taxon-name-part-type="species">extraordinaria</tp:taxon-name-part></tp:taxon-name></italic> Bueno-Soria, Santiago-Fragoso &amp; Barba-Alvarez, 2001</td><td rowspan="1" colspan="1">Mexico</td><td rowspan="1" colspan="1"><italic><tp:taxon-name><tp:taxon-name-part taxon-name-part-type="species">melleopicta</tp:taxon-name-part></tp:taxon-name></italic></td></tr><tr><td rowspan="1" colspan="1"><italic><tp:taxon-name><tp:taxon-name-part taxon-name-part-type="genus">Leucotrichia</tp:taxon-name-part> <tp:taxon-name-part taxon-name-part-type="species">fairchildi</tp:taxon-name-part></tp:taxon-name></italic> Flint, 1970</td><td rowspan="1" colspan="1">Colombia, Grenada, Panama, Tobago, Trinidad, Venezuela</td><td rowspan="1" colspan="1"><italic><tp:taxon-name><tp:taxon-name-part taxon-name-part-type="species">pictipes</tp:taxon-name-part></tp:taxon-name></italic></td></tr><tr><td rowspan="1" colspan="1"><italic><tp:taxon-name><tp:taxon-name-part taxon-name-part-type="genus">Leucotrichia</tp:taxon-name-part> <tp:taxon-name-part taxon-name-part-type="species">forrota</tp:taxon-name-part></tp:taxon-name></italic> Oláh and Johanson, 2011</td><td rowspan="1" colspan="1">Peru, Ecuador</td><td rowspan="1" colspan="1"><italic><tp:taxon-name><tp:taxon-name-part taxon-name-part-type="species">melleopicta</tp:taxon-name-part></tp:taxon-name></italic></td></tr><tr><td rowspan="1" colspan="1"><italic><tp:taxon-name><tp:taxon-name-part taxon-name-part-type="genus">Leucotrichia</tp:taxon-name-part> <tp:taxon-name-part taxon-name-part-type="species">fulminea</tp:taxon-name-part></tp:taxon-name></italic> sp. n.</td><td rowspan="1" colspan="1">Ecuador</td><td rowspan="1" colspan="1"><italic><tp:taxon-name><tp:taxon-name-part taxon-name-part-type="species">melleopicta</tp:taxon-name-part></tp:taxon-name></italic></td></tr><tr><td rowspan="1" colspan="1"><italic><tp:taxon-name><tp:taxon-name-part taxon-name-part-type="genus">Leucotrichia</tp:taxon-name-part> <tp:taxon-name-part taxon-name-part-type="species">gomezi</tp:taxon-name-part></tp:taxon-name></italic> Flint, 1970</td><td rowspan="1" colspan="1">Dominican Republic</td><td rowspan="1" colspan="1"><italic><tp:taxon-name><tp:taxon-name-part taxon-name-part-type="species">melleopicta</tp:taxon-name-part></tp:taxon-name></italic></td></tr><tr><td rowspan="1" colspan="1"><italic><tp:taxon-name><tp:taxon-name-part taxon-name-part-type="genus">Leucotrichia</tp:taxon-name-part> <tp:taxon-name-part taxon-name-part-type="species">hispida</tp:taxon-name-part></tp:taxon-name></italic> sp. n.</td><td rowspan="1" colspan="1">Costa Rica</td><td rowspan="1" colspan="1"><italic><tp:taxon-name><tp:taxon-name-part taxon-name-part-type="species">melleopicta</tp:taxon-name-part></tp:taxon-name></italic></td></tr><tr><td rowspan="1" colspan="1"><italic><tp:taxon-name><tp:taxon-name-part taxon-name-part-type="genus">Leucotrichia</tp:taxon-name-part> <tp:taxon-name-part taxon-name-part-type="species">imitator</tp:taxon-name-part></tp:taxon-name></italic> Flint, 1970</td><td rowspan="1" colspan="1">Costa Rica, Guatemala, Mexico</td><td rowspan="1" colspan="1"><italic><tp:taxon-name><tp:taxon-name-part taxon-name-part-type="species">pictipes</tp:taxon-name-part></tp:taxon-name></italic></td></tr><tr><td rowspan="1" colspan="1"><italic><tp:taxon-name><tp:taxon-name-part taxon-name-part-type="genus">Leucotrichia</tp:taxon-name-part> <tp:taxon-name-part taxon-name-part-type="species">inflaticornis</tp:taxon-name-part></tp:taxon-name></italic> Botosaneanu, 1993</td><td rowspan="1" colspan="1">Trinidad</td><td rowspan="1" colspan="1"><italic><tp:taxon-name><tp:taxon-name-part taxon-name-part-type="species">melleopicta</tp:taxon-name-part></tp:taxon-name></italic></td></tr><tr><td rowspan="1" colspan="1"><italic><tp:taxon-name><tp:taxon-name-part taxon-name-part-type="genus">Leucotrichia</tp:taxon-name-part> <tp:taxon-name-part taxon-name-part-type="species">inops</tp:taxon-name-part></tp:taxon-name></italic> Flint, 1991</td><td rowspan="1" colspan="1">Colombia</td><td rowspan="1" colspan="1"><italic><tp:taxon-name><tp:taxon-name-part taxon-name-part-type="species">melleopicta</tp:taxon-name-part></tp:taxon-name></italic></td></tr><tr><td rowspan="1" colspan="1"><italic><tp:taxon-name><tp:taxon-name-part taxon-name-part-type="genus">Leucotrichia</tp:taxon-name-part> <tp:taxon-name-part taxon-name-part-type="species">interrupta</tp:taxon-name-part></tp:taxon-name></italic> Flint, 1991</td><td rowspan="1" colspan="1">Colombia</td><td rowspan="1" colspan="1"><italic><tp:taxon-name><tp:taxon-name-part taxon-name-part-type="species">melleopicta</tp:taxon-name-part></tp:taxon-name></italic></td></tr><tr><td rowspan="1" colspan="1"><italic><tp:taxon-name><tp:taxon-name-part taxon-name-part-type="genus">Leucotrichia</tp:taxon-name-part> <tp:taxon-name-part taxon-name-part-type="species">kateae</tp:taxon-name-part></tp:taxon-name></italic> sp. n.</td><td rowspan="1" colspan="1">Venezuela</td><td rowspan="1" colspan="1"><italic><tp:taxon-name><tp:taxon-name-part taxon-name-part-type="species">melleopicta</tp:taxon-name-part></tp:taxon-name></italic></td></tr><tr><td rowspan="1" colspan="1"><italic><tp:taxon-name><tp:taxon-name-part taxon-name-part-type="genus">Leucotrichia</tp:taxon-name-part> <tp:taxon-name-part taxon-name-part-type="species">laposka</tp:taxon-name-part></tp:taxon-name></italic> Oláh &amp; Johanson, 2011</td><td rowspan="1" colspan="1">Peru</td><td rowspan="1" colspan="1"><italic><tp:taxon-name><tp:taxon-name-part taxon-name-part-type="species">melleopicta</tp:taxon-name-part></tp:taxon-name></italic></td></tr><tr><td rowspan="1" colspan="1"><italic><tp:taxon-name><tp:taxon-name-part taxon-name-part-type="genus">Leucotrichia</tp:taxon-name-part> <tp:taxon-name-part taxon-name-part-type="species">lerma</tp:taxon-name-part></tp:taxon-name></italic> Angrisano &amp; Burgos, 2002</td><td rowspan="1" colspan="1">Argentina</td><td rowspan="1" colspan="1"><italic><tp:taxon-name><tp:taxon-name-part taxon-name-part-type="species">melleopicta</tp:taxon-name-part></tp:taxon-name></italic></td></tr><tr><td rowspan="1" colspan="1"><italic><tp:taxon-name><tp:taxon-name-part taxon-name-part-type="genus">Leucotrichia</tp:taxon-name-part> <tp:taxon-name-part taxon-name-part-type="species">limpia</tp:taxon-name-part></tp:taxon-name></italic> Ross, 1944</td><td rowspan="1" colspan="1">Mexico, U.S.A.</td><td rowspan="1" colspan="1"><italic><tp:taxon-name><tp:taxon-name-part taxon-name-part-type="species">melleopicta</tp:taxon-name-part></tp:taxon-name></italic></td></tr><tr><td rowspan="1" colspan="1"><italic><tp:taxon-name><tp:taxon-name-part taxon-name-part-type="genus">Leucotrichia</tp:taxon-name-part> <tp:taxon-name-part taxon-name-part-type="species">melleopicta</tp:taxon-name-part></tp:taxon-name></italic> Mosely, 1934</td><td rowspan="1" colspan="1">Mexico, Venezuela</td><td rowspan="1" colspan="1"><italic><tp:taxon-name><tp:taxon-name-part taxon-name-part-type="species">melleopicta</tp:taxon-name-part></tp:taxon-name></italic></td></tr><tr><td rowspan="1" colspan="1"><italic><tp:taxon-name><tp:taxon-name-part taxon-name-part-type="genus">Leucotrichia</tp:taxon-name-part> <tp:taxon-name-part taxon-name-part-type="species">mutica</tp:taxon-name-part></tp:taxon-name></italic> Flint, 1991</td><td rowspan="1" colspan="1">Colombia</td><td rowspan="1" colspan="1"><italic><tp:taxon-name><tp:taxon-name-part taxon-name-part-type="species">melleopicta</tp:taxon-name-part></tp:taxon-name></italic></td></tr><tr><td rowspan="1" colspan="1"><italic><tp:taxon-name><tp:taxon-name-part taxon-name-part-type="genus">Leucotrichia</tp:taxon-name-part> <tp:taxon-name-part taxon-name-part-type="species">padera</tp:taxon-name-part></tp:taxon-name></italic> Flint, 1991</td><td rowspan="1" colspan="1">Colombia</td><td rowspan="1" colspan="1"><italic><tp:taxon-name><tp:taxon-name-part taxon-name-part-type="species">melleopicta</tp:taxon-name-part></tp:taxon-name></italic></td></tr><tr><td rowspan="1" colspan="1"><italic><tp:taxon-name><tp:taxon-name-part taxon-name-part-type="genus">Leucotrichia</tp:taxon-name-part> <tp:taxon-name-part taxon-name-part-type="species">pectinata</tp:taxon-name-part></tp:taxon-name></italic> sp. n.</td><td rowspan="1" colspan="1">Ecuador</td><td rowspan="1" colspan="1"><italic><tp:taxon-name><tp:taxon-name-part taxon-name-part-type="species">melleopicta</tp:taxon-name-part></tp:taxon-name></italic></td></tr><tr><td rowspan="1" colspan="1"><italic><tp:taxon-name><tp:taxon-name-part taxon-name-part-type="genus">Leucotrichia</tp:taxon-name-part> <tp:taxon-name-part taxon-name-part-type="species">pictipes</tp:taxon-name-part></tp:taxon-name></italic> (Banks, 1911)</td><td rowspan="1" colspan="1">Mexico, U.S.A.</td><td rowspan="1" colspan="1"><italic><tp:taxon-name><tp:taxon-name-part taxon-name-part-type="species">pictipes</tp:taxon-name-part></tp:taxon-name></italic></td></tr><tr><td rowspan="1" colspan="1"><italic><tp:taxon-name><tp:taxon-name-part taxon-name-part-type="genus">Leucotrichia</tp:taxon-name-part> <tp:taxon-name-part taxon-name-part-type="species">procera</tp:taxon-name-part></tp:taxon-name></italic> sp. n.</td><td rowspan="1" colspan="1">Brazil</td><td rowspan="1" colspan="1"><italic><tp:taxon-name><tp:taxon-name-part taxon-name-part-type="species">melleopicta</tp:taxon-name-part></tp:taxon-name></italic></td></tr><tr><td rowspan="1" colspan="1"><italic><tp:taxon-name><tp:taxon-name-part taxon-name-part-type="genus">Leucotrichia</tp:taxon-name-part> <tp:taxon-name-part taxon-name-part-type="species">repanda</tp:taxon-name-part></tp:taxon-name></italic> sp. n.</td><td rowspan="1" colspan="1">Venezuela</td><td rowspan="1" colspan="1"><italic><tp:taxon-name><tp:taxon-name-part taxon-name-part-type="species">melleopicta</tp:taxon-name-part></tp:taxon-name></italic></td></tr><tr><td rowspan="1" colspan="1"><italic><tp:taxon-name><tp:taxon-name-part taxon-name-part-type="genus">Leucotrichia</tp:taxon-name-part> <tp:taxon-name-part taxon-name-part-type="species">rhomba</tp:taxon-name-part></tp:taxon-name></italic> sp. n.</td><td rowspan="1" colspan="1">Costa Rica</td><td rowspan="1" colspan="1"><italic><tp:taxon-name><tp:taxon-name-part taxon-name-part-type="species">melleopicta</tp:taxon-name-part></tp:taxon-name></italic></td></tr><tr><td rowspan="1" colspan="1"><italic><tp:taxon-name><tp:taxon-name-part taxon-name-part-type="genus">Leucotrichia</tp:taxon-name-part> <tp:taxon-name-part taxon-name-part-type="species">riostoumae</tp:taxon-name-part></tp:taxon-name></italic> sp. n.</td><td rowspan="1" colspan="1">Ecuador</td><td rowspan="1" colspan="1"><italic><tp:taxon-name><tp:taxon-name-part taxon-name-part-type="species">melleopicta</tp:taxon-name-part></tp:taxon-name></italic></td></tr><tr><td rowspan="1" colspan="1"><italic><tp:taxon-name><tp:taxon-name-part taxon-name-part-type="genus">Leucotrichia</tp:taxon-name-part> <tp:taxon-name-part taxon-name-part-type="species">sarita</tp:taxon-name-part></tp:taxon-name></italic> Ross, 1944</td><td rowspan="1" colspan="1">Costa Rica, El Salvador, Guatemala, Mexico, U.S.A.</td><td rowspan="1" colspan="1"><italic><tp:taxon-name><tp:taxon-name-part taxon-name-part-type="species">pictipes</tp:taxon-name-part></tp:taxon-name></italic></td></tr><tr><td rowspan="1" colspan="1"><italic><tp:taxon-name><tp:taxon-name-part taxon-name-part-type="genus">Leucotrichia</tp:taxon-name-part> <tp:taxon-name-part taxon-name-part-type="species">sidneyi</tp:taxon-name-part></tp:taxon-name></italic>, sp. n.</td><td rowspan="1" colspan="1">Venezuela</td><td rowspan="1" colspan="1"><italic><tp:taxon-name><tp:taxon-name-part taxon-name-part-type="species">melleopicta</tp:taxon-name-part></tp:taxon-name></italic></td></tr><tr><td rowspan="1" colspan="1"><italic><tp:taxon-name><tp:taxon-name-part taxon-name-part-type="genus">Leucotrichia</tp:taxon-name-part> <tp:taxon-name-part taxon-name-part-type="species">tapantia</tp:taxon-name-part></tp:taxon-name></italic>, sp. n.</td><td rowspan="1" colspan="1">Costa Rica</td><td rowspan="1" colspan="1"><italic><tp:taxon-name><tp:taxon-name-part taxon-name-part-type="species">melleopicta</tp:taxon-name-part></tp:taxon-name></italic></td></tr><tr><td rowspan="1" colspan="1"><italic><tp:taxon-name><tp:taxon-name-part taxon-name-part-type="genus">Leucotrichia</tp:taxon-name-part> <tp:taxon-name-part taxon-name-part-type="species">termitiformis</tp:taxon-name-part></tp:taxon-name></italic> Botosaneanu, 1993</td><td rowspan="1" colspan="1">Trinidad</td><td rowspan="1" colspan="1"><italic><tp:taxon-name><tp:taxon-name-part taxon-name-part-type="species">melleopicta</tp:taxon-name-part></tp:taxon-name></italic></td></tr><tr><td rowspan="1" colspan="1"><italic><tp:taxon-name><tp:taxon-name-part taxon-name-part-type="genus">Leucotrichia</tp:taxon-name-part> <tp:taxon-name-part taxon-name-part-type="species">tritoven</tp:taxon-name-part></tp:taxon-name></italic> Flint, 1996</td><td rowspan="1" colspan="1">Tobago, Trinidad, Venezuela</td><td rowspan="1" colspan="1"><italic><tp:taxon-name><tp:taxon-name-part taxon-name-part-type="species">melleopicta</tp:taxon-name-part></tp:taxon-name></italic></td></tr><tr><td rowspan="1" colspan="1"><italic><tp:taxon-name><tp:taxon-name-part taxon-name-part-type="genus">Leucotrichia</tp:taxon-name-part> <tp:taxon-name-part taxon-name-part-type="species">tubifex</tp:taxon-name-part></tp:taxon-name></italic> Flint, 1964</td><td rowspan="1" colspan="1">Dominican Republic, Haiti, Jamaica, Puerto Rico</td><td rowspan="1" colspan="1"><italic><tp:taxon-name><tp:taxon-name-part taxon-name-part-type="species">melleopicta</tp:taxon-name-part></tp:taxon-name></italic></td></tr><tr><td rowspan="1" colspan="1"><italic><tp:taxon-name><tp:taxon-name-part taxon-name-part-type="genus">Leucotrichia</tp:taxon-name-part> <tp:taxon-name-part taxon-name-part-type="species">viridis</tp:taxon-name-part></tp:taxon-name></italic> Flint, 1967</td><td rowspan="1" colspan="1">El Salvador, Guatemala, Mexico, Panama</td><td rowspan="1" colspan="1"><italic><tp:taxon-name><tp:taxon-name-part taxon-name-part-type="species">melleopicta</tp:taxon-name-part></tp:taxon-name></italic></td></tr><tr><td rowspan="1" colspan="1"><italic><tp:taxon-name><tp:taxon-name-part taxon-name-part-type="genus">Leucotrichia</tp:taxon-name-part> <tp:taxon-name-part taxon-name-part-type="species">yungarum</tp:taxon-name-part></tp:taxon-name></italic> Angrisano &amp; Burgos, 2002</td><td rowspan="1" colspan="1">Argentina</td><td rowspan="1" colspan="1"><italic><tp:taxon-name><tp:taxon-name-part taxon-name-part-type="species">melleopicta</tp:taxon-name-part></tp:taxon-name></italic></td></tr></tbody></table></table-wrap></tp:treatment-sec><ref-list><ref id="B15"><mixed-citation xmlns:xlink="http://www.w3.org/1999/xlink" xlink:type="simple"><person-group><name name-style="western"><surname>Flint</surname><given-names>OS Jr</given-names></name></person-group> (<year>1970</year>) <article-title>Studies of Neotropical caddisflies, X: <italic><tp:taxon-name><tp:taxon-name-part taxon-name-part-type="genus">Leucotrichia</tp:taxon-name-part></tp:taxon-name></italic> and related genera from North and Central America (<tp:taxon-name><tp:taxon-name-part taxon-name-part-type="order">Trichoptera</tp:taxon-name-part></tp:taxon-name>: <tp:taxon-name><tp:taxon-name-part taxon-name-part-type="family">Hydroptilidae</tp:taxon-name-part></tp:taxon-name>).</article-title><source>Smithsonian Contributions to Zoology</source><volume>60</volume>: <fpage>1</fpage>–<lpage>64</lpage>. doi: <ext-link ext-link-type="doi" xlink:href="10.5479/si.00810282.60" xlink:type="simple">10.5479/si.00810282.60</ext-link></mixed-citation></ref><ref id="B22"><mixed-citation xmlns:xlink="http://www.w3.org/1999/xlink" xlink:type="simple"><person-group><name name-style="western"><surname>Marshall</surname><given-names>JE</given-names></name></person-group> (<year>1979</year>) <article-title>A review of the genera of the <tp:taxon-name><tp:taxon-name-part taxon-name-part-type="family">Hydroptilidae</tp:taxon-name-part></tp:taxon-name> (<tp:taxon-name><tp:taxon-name-part taxon-name-part-type="order">Trichoptera</tp:taxon-name-part></tp:taxon-name>).</article-title><source>Bulletin of the British Museum (Natural History) Entomology</source><volume>39</volume>: <fpage>135</fpage>–<lpage>239</lpage>.</mixed-citation></ref><ref id="B26"><mixed-citation xmlns:xlink="http://www.w3.org/1999/xlink" xlink:type="simple"><person-group><name name-style="western"><surname>Oláh</surname><given-names>J</given-names></name><name name-style="western"><surname>Johanson</surname><given-names>KA</given-names></name></person-group> (<year>2011</year>) <article-title>New Neotropical <tp:taxon-name><tp:taxon-name-part taxon-name-part-type="family">Hydroptilidae</tp:taxon-name-part></tp:taxon-name> (<tp:taxon-name><tp:taxon-name-part taxon-name-part-type="order">Trichoptera</tp:taxon-name-part></tp:taxon-name>).</article-title><source>Annales Historico-Naturales Musei Nationalis Hungarici</source><volume>103</volume>: <fpage>117</fpage>–<lpage>255</lpage>.</mixed-citation></ref><ref id="B1"><mixed-citation xmlns:xlink="http://www.w3.org/1999/xlink" xlink:type="simple"><person-group><name name-style="western"><surname>Angrisano</surname><given-names>EB</given-names></name><name name-style="western"><surname>Burgos</surname><given-names>GN</given-names></name></person-group> (<year>2002</year>) <article-title>Contribución para el conocimiento de los <tp:taxon-name><tp:taxon-name-part taxon-name-part-type="tribe">Leucotrichiini</tp:taxon-name-part></tp:taxon-name> (<tp:taxon-name><tp:taxon-name-part taxon-name-part-type="order">Trichoptera</tp:taxon-name-part></tp:taxon-name>: <tp:taxon-name><tp:taxon-name-part taxon-name-part-type="family">Hydroptilidae</tp:taxon-name-part></tp:taxon-name>). Tres especies nuevas de la Argentina.</article-title><source>Revista de la Sociedad Entomológica Argentina</source><volume>61</volume>: <fpage>103</fpage>–<lpage>109</lpage>.</mixed-citation></ref></ref-list></tp:taxon-treatment>
