# Supplementary material for: A revision of the Neotropical caddisfly genus Leucotrichia Mosely, 1934 (Hydroptilidae, Leucotrichiinae)
Source: Zookeys. 2015 Apr 23;(499):1–100. doi: 10.3897/zookeys.499.8360 (PMC4410161; doi:10.3897/zookeys.499.8360)
Supplement: XML Treatment for Leucotrichia melleopicta [file zookeys.499.8360-treatment2.xml]

<!DOCTYPE tp:taxon-treatment
  PUBLIC "-//TaxonX//DTD Taxonomic Treatment Publishing DTD v0 20100105//EN" "tax-treatment-NSO.dtd">
<tp:taxon-treatment xmlns:tp="http://www.plazi.org/taxpub"><tp:treatment-meta><kwd-group><label>Taxon classification</label><kwd><named-content content-type="kingdom">Animalia</named-content></kwd><kwd><named-content content-type="order">Trichoptera</named-content></kwd><kwd><named-content content-type="family">Hydroptilidae</named-content></kwd></kwd-group><mixed-citation publication-type="journal"><person-group><name><surname>Thomson</surname><given-names>Robin E.</given-names></name><name><surname>Holzenthal</surname><given-names>Ralph W.</given-names></name></person-group><article-title>A revision of the Neotropical caddisfly genus <italic><tp:taxon-name><tp:taxon-name-part taxon-name-part-type="genus">Leucotrichia</tp:taxon-name-part></tp:taxon-name></italic> Mosely, 1934 (<tp:taxon-name><tp:taxon-name-part taxon-name-part-type="family">Hydroptilidae</tp:taxon-name-part></tp:taxon-name>, <tp:taxon-name><tp:taxon-name-part taxon-name-part-type="subfamily">Leucotrichiinae</tp:taxon-name-part></tp:taxon-name>)</article-title><source>Zookeys</source><day>23</day><month>4</month><year>2015</year><volume>2015</volume><issue>499</issue><fpage>1</fpage><lpage>100</lpage><pub-id pub-id-type="doi">10.3897/zookeys.499.8360</pub-id></mixed-citation></tp:treatment-meta><tp:nomenclature><tp:taxon-name>
                            <tp:taxon-name-part taxon-name-part-type="genus">Leucotrichia</tp:taxon-name-part>
                            <tp:taxon-name-part taxon-name-part-type="species">melleopicta</tp:taxon-name-part>
                        </tp:taxon-name><tp:taxon-authority>Mosely, 1934</tp:taxon-authority><tp:taxon-status xmlns:xlink="http://www.w3.org/1999/xlink" xlink:type="simple">type species</tp:taxon-status><xref ref-type="fig" rid="F1">Figs 1</xref><xref ref-type="fig" rid="F2">, 2</xref><tp:nomenclature-citation-list><tp:nomenclature-citation><tp:taxon-name><tp:taxon-name-part taxon-name-part-type="species">melleopicta</tp:taxon-name-part></tp:taxon-name><comment> Mosely, 1934: 157 [Type locality: Mexico, Tabasco, Teapa; NHM; male]. — <xref ref-type="bibr" rid="B15">Flint 1970</xref>: 5 [male], <xref ref-type="bibr" rid="B16">1981</xref>: 25 [distribution].</comment></tp:nomenclature-citation></tp:nomenclature-citation-list></tp:nomenclature><tp:treatment-sec sec-type="Diagnosis"><title>Diagnosis.</title><p>This species is similar to <italic><tp:taxon-name><tp:taxon-name-part taxon-name-part-type="genus">Leucotrichia</tp:taxon-name-part> <tp:taxon-name-part taxon-name-part-type="species">mutica</tp:taxon-name-part></tp:taxon-name></italic>. Both of these species possess an inferior appendage that is broadest mesally in lateral view and digitate in ventral view and the dorsal sclerite of the phallus in each species has an apical emargination. <italic><tp:taxon-name><tp:taxon-name-part taxon-name-part-type="genus">Leucotrichia</tp:taxon-name-part> <tp:taxon-name-part taxon-name-part-type="species">melleopicta</tp:taxon-name-part></tp:taxon-name></italic> can be recognized by the enlarged apex of the mesoventral process on sternum VII, the apical emargination of the ventral arm of the subgenital plate, and the basal fusion of the inferior appendages.</p></tp:treatment-sec><tp:treatment-sec sec-type="Description"><title>Description.</title><p><italic>Male</italic>. Length of forewing 1.9–2.5 mm (n=9). Head unmodified, with 3 ocelli; antennae unmodified. Color in alcohol brown. <italic>Genitalia</italic>. Abdominal sternum VII with elongate mesoventral process with enlarged apex. Sternum VIII in ventral view with posterior margin concave with rounded mesal emargination. Segment IX anterolateral margin straight, posterolateral margin convex; in dorsal view anterior margin concave, posterior margin straight. Tergum × with dorsal sclerite slender; ventral sclerite semielliptic with tridentate posterior margin; membranous apex not well developed. Subgenital plate with dorsal arm not apparent; ventral arm arched mesally, apex slightly flared (Fig. <xref ref-type="fig" rid="F2">2A</xref>), in ventral view with rounded apical emargination. Inferior appendage broadest mesally, apex rounded, bearing single dorsal spine; in ventral view fused basally, subspatulate. Phallus with “windows” of median complex not apparent, basal loop composed of 2 separate filaments, apex bearing dorsal sclerite with crenulate margins and pair of elongate internal sclerites.</p></tp:treatment-sec><tp:treatment-sec sec-type="Material examined"><title>Material examined.</title><p><italic>Holotype male</italic>: <bold>MEXICO: Tabasco:</bold> Teapa, collected in March, H. H. Smith, slide mounted (NHM). <italic>Nontypes</italic>: <bold>MEXICO: Veracruz:</bold> Laguna Escondido, 28.iii.1976, J. Bueno, 7 males, 2 females (in alcohol) (NMNH); <bold>VENEZUELA: Aragua:</bold> Río El Limón, fish hatchery, Maracay, 3-6.ii.1976, C.M. and O.S. Flint, Jr., 1 female (NMNH); Río El Limón, fish hatchery, Maracay, 19-20.v.1975, F.H. Weibezahn, 1 male (in alcohol) (NMNH).</p></tp:treatment-sec><tp:treatment-sec sec-type="Etymology"><title>Etymology.</title><p>Unknown.</p></tp:treatment-sec><tp:treatment-sec><!--Section generated to contain objects referenced in tp:taxon-treatment.--><fig id="F1" position="float" orientation="portrait"><label>Figure 1.</label><caption><p><italic><tp:taxon-name><tp:taxon-name-part taxon-name-part-type="genus">Leucotrichia</tp:taxon-name-part> <tp:taxon-name-part taxon-name-part-type="species">melleopicta</tp:taxon-name-part></tp:taxon-name></italic> Mosely, 1934 (holotype, NHM). <bold>A</bold> head and antennae, dorsal <bold>B</bold> palps <bold>C</bold> thorax, dorsal <bold>D</bold> legs and spur formula (1.3.4) <bold>E</bold> wings.</p></caption><graphic xmlns:xlink="http://www.w3.org/1999/xlink" xlink:href="zookeys-499-001-g001.jpg" position="float" orientation="portrait" xlink:type="simple" id="oo_42361.jpg"/></fig><fig id="F2" position="float" orientation="portrait"><label>Figure 2.</label><caption><p><italic><tp:taxon-name><tp:taxon-name-part taxon-name-part-type="genus">Leucotrichia</tp:taxon-name-part> <tp:taxon-name-part taxon-name-part-type="species">melleopicta</tp:taxon-name-part></tp:taxon-name></italic> Mosely, 1934 (holotype, NHM). Male genitalia: <bold>A</bold> segments IX–X, lateral (base of phallus crosshatched) <bold>B</bold> segments VII–VIII and segment IX margin, lateral <bold>C</bold> segments IX–X, dorsal <bold>D</bold> segments VII–IX, ventral <bold>E</bold> phallus, lateral <bold>F</bold> phallus, dorsal.</p></caption><graphic xmlns:xlink="http://www.w3.org/1999/xlink" xlink:href="zookeys-499-001-g002.jpg" position="float" orientation="portrait" xlink:type="simple" id="oo_42362.jpg"/></fig></tp:treatment-sec><ref-list><ref id="B15"><mixed-citation xmlns:xlink="http://www.w3.org/1999/xlink" xlink:type="simple"><person-group><name name-style="western"><surname>Flint</surname><given-names>OS Jr</given-names></name></person-group> (<year>1970</year>) <article-title>Studies of Neotropical caddisflies, X: <italic><tp:taxon-name><tp:taxon-name-part taxon-name-part-type="genus">Leucotrichia</tp:taxon-name-part></tp:taxon-name></italic> and related genera from North and Central America (<tp:taxon-name><tp:taxon-name-part taxon-name-part-type="order">Trichoptera</tp:taxon-name-part></tp:taxon-name>: <tp:taxon-name><tp:taxon-name-part taxon-name-part-type="family">Hydroptilidae</tp:taxon-name-part></tp:taxon-name>).</article-title><source>Smithsonian Contributions to Zoology</source><volume>60</volume>: <fpage>1</fpage>–<lpage>64</lpage>. doi: <ext-link ext-link-type="doi" xlink:href="10.5479/si.00810282.60" xlink:type="simple">10.5479/si.00810282.60</ext-link></mixed-citation></ref><ref id="B16"><mixed-citation xmlns:xlink="http://www.w3.org/1999/xlink" xlink:type="simple"><person-group><name name-style="western"><surname>Flint</surname><given-names>OS Jr</given-names></name></person-group> (<year>1981</year>) <article-title>Studies of Neotropical caddisflies, XXVIII: The <tp:taxon-name><tp:taxon-name-part taxon-name-part-type="order">Trichoptera</tp:taxon-name-part></tp:taxon-name> of the Río Limón Basin, Venezuela.</article-title><source>Smithsonian Contributions to Zoology</source><volume>330</volume>: <fpage>1</fpage>–<lpage>61</lpage>. doi: <ext-link ext-link-type="doi" xlink:href="10.5479/si.00810282.330" xlink:type="simple">10.5479/si.00810282.330</ext-link></mixed-citation></ref></ref-list></tp:taxon-treatment>
