# Supplementary material for: A revision of the Neotropical caddisfly genus Leucotrichia Mosely, 1934 (Hydroptilidae, Leucotrichiinae)
Source: Zookeys. 2015 Apr 23;(499):1–100. doi: 10.3897/zookeys.499.8360 (PMC4410161; doi:10.3897/zookeys.499.8360)
Supplement: XML Treatment for Leucotrichia adela [file zookeys.499.8360-treatment3.xml]

<!DOCTYPE tp:taxon-treatment
  PUBLIC "-//TaxonX//DTD Taxonomic Treatment Publishing DTD v0 20100105//EN" "tax-treatment-NSO.dtd">
<tp:taxon-treatment xmlns:tp="http://www.plazi.org/taxpub"><tp:treatment-meta><kwd-group><label>Taxon classification</label><kwd><named-content content-type="kingdom">Animalia</named-content></kwd><kwd><named-content content-type="order">Trichoptera</named-content></kwd><kwd><named-content content-type="family">Hydroptilidae</named-content></kwd></kwd-group><mixed-citation publication-type="journal"><person-group><name><surname>Thomson</surname><given-names>Robin E.</given-names></name><name><surname>Holzenthal</surname><given-names>Ralph W.</given-names></name></person-group><article-title>A revision of the Neotropical caddisfly genus <italic><tp:taxon-name><tp:taxon-name-part taxon-name-part-type="genus">Leucotrichia</tp:taxon-name-part></tp:taxon-name></italic> Mosely, 1934 (<tp:taxon-name><tp:taxon-name-part taxon-name-part-type="family">Hydroptilidae</tp:taxon-name-part></tp:taxon-name>, <tp:taxon-name><tp:taxon-name-part taxon-name-part-type="subfamily">Leucotrichiinae</tp:taxon-name-part></tp:taxon-name>)</article-title><source>Zookeys</source><day>23</day><month>4</month><year>2015</year><volume>2015</volume><issue>499</issue><fpage>1</fpage><lpage>100</lpage><pub-id pub-id-type="doi">10.3897/zookeys.499.8360</pub-id></mixed-citation></tp:treatment-meta><tp:nomenclature><tp:taxon-name>
                            <tp:taxon-name-part taxon-name-part-type="genus">Leucotrichia</tp:taxon-name-part>
                            <tp:taxon-name-part taxon-name-part-type="species">adela</tp:taxon-name-part>
                        </tp:taxon-name><tp:taxon-authority>Wells &amp; Wichard, 1989 †</tp:taxon-authority><xref ref-type="fig" rid="F5">Fig. 5</xref><tp:nomenclature-citation-list><tp:nomenclature-citation><tp:taxon-name>†<tp:taxon-name-part taxon-name-part-type="species">adela</tp:taxon-name-part></tp:taxon-name><comment> Wells &amp; Wichard, 1989: 42 [Type locality: Dominican Republic NMNH; male; in amber].</comment></tp:nomenclature-citation></tp:nomenclature-citation-list></tp:nomenclature><tp:treatment-sec sec-type="Diagnosis"><title>Diagnosis.</title><p>This species is known only from the male fossil holotype preserved in Dominican amber. While some characteristics of <italic><tp:taxon-name><tp:taxon-name-part taxon-name-part-type="genus">Leucotrichia</tp:taxon-name-part> <tp:taxon-name-part taxon-name-part-type="species">adela</tp:taxon-name-part></tp:taxon-name></italic> were originally described as difficult to examine and understand, <xref ref-type="bibr" rid="B34">Wells and Wichard (1989)</xref> did remark that the species shared similarities in the shape and form of abdominal segment IX and the genitalia with those of <italic><tp:taxon-name><tp:taxon-name-part taxon-name-part-type="genus">Leucotrichia</tp:taxon-name-part> <tp:taxon-name-part taxon-name-part-type="species">chiriquiensis</tp:taxon-name-part></tp:taxon-name></italic> and <italic><tp:taxon-name><tp:taxon-name-part taxon-name-part-type="genus">Leucotrichia</tp:taxon-name-part> <tp:taxon-name-part taxon-name-part-type="species">tubifex</tp:taxon-name-part></tp:taxon-name></italic>. It seems appropriate to place it in the <italic><tp:taxon-name><tp:taxon-name-part taxon-name-part-type="species">melleopicta</tp:taxon-name-part></tp:taxon-name></italic> species group, due to the presence of 3 ocelli, an unmodified head, and a mesoventral process on sternum VII.</p></tp:treatment-sec><tp:treatment-sec sec-type="Description"><title>Description.</title><p>Redescribed from <xref ref-type="bibr" rid="B34">Wells and Wichard (1989)</xref>. <italic>Male</italic>. Length of forewing 1.4 mm (n=1). Head unmodified, with 3 ocelli; antennae unmodified. Tibial spur count 1, 3, 4. <italic>Genitalia</italic>. Genitalia obscured and difficult to interpret. Abdominal sternum VII with slender, elongate mesoventral process. Sternum VIII in ventral view with posterior margin concave. Posterior margin of segment IX concave in dorsal view. Membranous apex of tergum × rounded. Inferior appendage bract-like.</p></tp:treatment-sec><tp:treatment-sec sec-type="Material examined"><title>Material examined.</title><p><italic>Holotype male</italic>: Fossil holotype deposited at NMNH, but unable to be located.</p></tp:treatment-sec><tp:treatment-sec sec-type="Etymology"><title>Etymology.</title><p>Unknown.</p></tp:treatment-sec><tp:treatment-sec><!--Section generated to contain objects referenced in tp:taxon-treatment.--><fig id="F5" position="float" orientation="portrait"><label>Figure 5.</label><caption><p><italic><tp:taxon-name><tp:taxon-name-part taxon-name-part-type="genus">Leucotrichia</tp:taxon-name-part> <tp:taxon-name-part taxon-name-part-type="species">adela</tp:taxon-name-part></tp:taxon-name></italic> Wells &amp; Wichard, 1989 (redrawn from <xref ref-type="bibr" rid="B34">Wells and Wichard 1989</xref>). Male genitalia: <bold>A</bold> segments VII–X, lateral <bold>B</bold> segments IX–X, dorsal <bold>C</bold> mesoventral process of segment VII and segment VIII, ventral.</p></caption><graphic xmlns:xlink="http://www.w3.org/1999/xlink" xlink:href="zookeys-499-001-g005.jpg" position="float" orientation="portrait" xlink:type="simple" id="oo_42365.jpg"/></fig></tp:treatment-sec><ref-list><ref id="B34"><mixed-citation xmlns:xlink="http://www.w3.org/1999/xlink" xlink:type="simple"><person-group><name name-style="western"><surname>Wells</surname><given-names>A</given-names></name><name name-style="western"><surname>Wichard</surname><given-names>W</given-names></name></person-group> (<year>1989</year>) <article-title>Caddisflies of Dominican amber VI. <tp:taxon-name><tp:taxon-name-part taxon-name-part-type="family">Hydroptilidae</tp:taxon-name-part></tp:taxon-name> (<tp:taxon-name><tp:taxon-name-part taxon-name-part-type="order">Trichoptera</tp:taxon-name-part></tp:taxon-name>).</article-title><source>Studies on Neotropical Fauna and Environment</source><volume>24</volume>: <fpage>41</fpage>–<lpage>51</lpage>. doi: <ext-link ext-link-type="doi" xlink:href="10.1080/01650528909360774" xlink:type="simple">10.1080/01650528909360774</ext-link></mixed-citation></ref></ref-list></tp:taxon-treatment>
