# Supplementary material for: A revision of the Neotropical caddisfly genus Leucotrichia Mosely, 1934 (Hydroptilidae, Leucotrichiinae)
Source: Zookeys. 2015 Apr 23;(499):1–100. doi: 10.3897/zookeys.499.8360 (PMC4410161; doi:10.3897/zookeys.499.8360)
Supplement: XML Treatment for Leucotrichia alisensis [file zookeys.499.8360-treatment4.xml]

<!DOCTYPE tp:taxon-treatment
  PUBLIC "-//TaxonX//DTD Taxonomic Treatment Publishing DTD v0 20100105//EN" "tax-treatment-NSO.dtd">
<tp:taxon-treatment xmlns:tp="http://www.plazi.org/taxpub"><tp:treatment-meta><kwd-group><label>Taxon classification</label><kwd><named-content content-type="kingdom">Animalia</named-content></kwd><kwd><named-content content-type="order">Trichoptera</named-content></kwd><kwd><named-content content-type="family">Hydroptilidae</named-content></kwd></kwd-group><mixed-citation publication-type="journal"><person-group><name><surname>Thomson</surname><given-names>Robin E.</given-names></name><name><surname>Holzenthal</surname><given-names>Ralph W.</given-names></name></person-group><article-title>A revision of the Neotropical caddisfly genus <italic><tp:taxon-name><tp:taxon-name-part taxon-name-part-type="genus">Leucotrichia</tp:taxon-name-part></tp:taxon-name></italic> Mosely, 1934 (<tp:taxon-name><tp:taxon-name-part taxon-name-part-type="family">Hydroptilidae</tp:taxon-name-part></tp:taxon-name>, <tp:taxon-name><tp:taxon-name-part taxon-name-part-type="subfamily">Leucotrichiinae</tp:taxon-name-part></tp:taxon-name>)</article-title><source>Zookeys</source><day>23</day><month>4</month><year>2015</year><volume>2015</volume><issue>499</issue><fpage>1</fpage><lpage>100</lpage><pub-id pub-id-type="doi">10.3897/zookeys.499.8360</pub-id></mixed-citation></tp:treatment-meta><tp:nomenclature><tp:taxon-name>
                            <tp:taxon-name-part taxon-name-part-type="genus">Leucotrichia</tp:taxon-name-part>
                            <tp:taxon-name-part taxon-name-part-type="species">alisensis</tp:taxon-name-part>
                        </tp:taxon-name><tp:taxon-authority>Rueda Martín, 2011</tp:taxon-authority><xref ref-type="fig" rid="F6">Fig. 6</xref><tp:nomenclature-citation-list><tp:nomenclature-citation><tp:taxon-name><tp:taxon-name-part taxon-name-part-type="species">alisensis</tp:taxon-name-part></tp:taxon-name><comment> Rueda Martín, 2011: 4 [Type locality: Argentina, Tucamán, Parque Nacional Campo de Los Alisos, Río de las Pavas; IML; male metamorphotype; larva, pupa].</comment></tp:nomenclature-citation></tp:nomenclature-citation-list></tp:nomenclature><tp:treatment-sec sec-type="Diagnosis"><title>Diagnosis.</title><p><italic><tp:taxon-name><tp:taxon-name-part taxon-name-part-type="genus">Leucotrichia</tp:taxon-name-part> <tp:taxon-name-part taxon-name-part-type="species">alisensis</tp:taxon-name-part></tp:taxon-name></italic> is similar to <italic><tp:taxon-name><tp:taxon-name-part taxon-name-part-type="genus">Leucotrichia</tp:taxon-name-part> <tp:taxon-name-part taxon-name-part-type="species">yungarum</tp:taxon-name-part></tp:taxon-name></italic>; in each, the ventral arm of the subgenital plate is acute in lateral view and the apex of the inferior appendage is digitate in ventral view. Additionally, the shape of the inferior appendage in lateral view is similar in both species, particularly the rounded basal area. <italic><tp:taxon-name><tp:taxon-name-part taxon-name-part-type="genus">Leucotrichia</tp:taxon-name-part> <tp:taxon-name-part taxon-name-part-type="species">alisensis</tp:taxon-name-part></tp:taxon-name></italic> can be recognized by the V-shaped concave posterior margin of sternum VIII, which is U-shaped in <italic><tp:taxon-name><tp:taxon-name-part taxon-name-part-type="genus">Leucotrichia</tp:taxon-name-part> <tp:taxon-name-part taxon-name-part-type="species">yungarum</tp:taxon-name-part></tp:taxon-name></italic>, and by the curved anterolateral projection which is absent in <italic><tp:taxon-name><tp:taxon-name-part taxon-name-part-type="genus">Leucotrichia</tp:taxon-name-part> <tp:taxon-name-part taxon-name-part-type="species">yungarum</tp:taxon-name-part></tp:taxon-name></italic>.</p></tp:treatment-sec><tp:treatment-sec sec-type="Description"><title>Description.</title><p>Redescribed from <xref ref-type="bibr" rid="B30">Rueda Martín (2011)</xref>. <italic>Male</italic>. Head unmodified, with 3 ocelli; antennae unmodified. <italic>Genitalia</italic>. Abdominal sternum VII with mesoventral process not apparent. Sternum VIII in ventral view with posterior margin concave with small mesal emargination. Segment IX anterolateral margin with curved ventrolateral projection, posterolateral margin irregular. Membranous apex of tergum × slender, extending posteriad, with mesodorsal projection. Subgenital plate with dorsal arm not apparent; ventral arm narrow, apex acute. Inferior appendage rounded basally, apex digitate; in ventral view basally subquadrate. Phallus apex with light dorsal sclerites.</p></tp:treatment-sec><tp:treatment-sec sec-type="Material examined"><title>Material examined.</title><p><italic>Holotype male</italic>: Holotype deposited at IML, but could not be obtained.</p></tp:treatment-sec><tp:treatment-sec sec-type="Etymology"><title>Etymology.</title><p>Named for the National Park Campo de Los Alisos, Tucamán, Argentina, the location where the holotype was collected.</p><!--PageBreak--></tp:treatment-sec><tp:treatment-sec><!--Section generated to contain objects referenced in tp:taxon-treatment.--><fig id="F6" position="float" orientation="portrait"><label>Figure 6.</label><caption><p><italic><tp:taxon-name><tp:taxon-name-part taxon-name-part-type="genus">Leucotrichia</tp:taxon-name-part> <tp:taxon-name-part taxon-name-part-type="species">alisensis</tp:taxon-name-part></tp:taxon-name></italic> Rueda Martín, 2011 (redrawn from <xref ref-type="bibr" rid="B30">Rueda Martín 2011</xref>). Male genitalia: <bold>A</bold> segments IX–X, lateral <bold>B</bold> apex of segment IX and inferior appendage, ventral <bold>C</bold> segment VIII, ventral <bold>D</bold> phallus, lateral.</p></caption><graphic xmlns:xlink="http://www.w3.org/1999/xlink" xlink:href="zookeys-499-001-g006.jpg" position="float" orientation="portrait" xlink:type="simple" id="oo_42366.jpg"/></fig></tp:treatment-sec><ref-list><ref id="B30"><mixed-citation xmlns:xlink="http://www.w3.org/1999/xlink" xlink:type="simple"><person-group><name name-style="western"><surname>Rueda Martín</surname><given-names>PA</given-names></name></person-group> (<year>2011</year>) <article-title>New <tp:taxon-name><tp:taxon-name-part taxon-name-part-type="family">Hydroptilidae</tp:taxon-name-part></tp:taxon-name> and new records from north-western Argentina and Bolivia (<tp:taxon-name><tp:taxon-name-part taxon-name-part-type="order">Trichoptera</tp:taxon-name-part></tp:taxon-name>: <tp:taxon-name><tp:taxon-name-part taxon-name-part-type="family">Hydroptilidae</tp:taxon-name-part></tp:taxon-name>).</article-title><source>Aquatic Insects</source><volume>33</volume>: <fpage>1</fpage>–<lpage>11</lpage>. doi: <ext-link ext-link-type="doi" xlink:href="10.1080/01650424.2011.577279" xlink:type="simple">10.1080/01650424.2011.577279</ext-link></mixed-citation></ref></ref-list></tp:taxon-treatment>
