# Supplementary material for: A revision of the Neotropical caddisfly genus Leucotrichia Mosely, 1934 (Hydroptilidae, Leucotrichiinae)
Source: Zookeys. 2015 Apr 23;(499):1–100. doi: 10.3897/zookeys.499.8360 (PMC4410161; doi:10.3897/zookeys.499.8360)
Supplement: XML Treatment for Leucotrichia ayura [file zookeys.499.8360-treatment6.xml]

<!DOCTYPE tp:taxon-treatment
  PUBLIC "-//TaxonX//DTD Taxonomic Treatment Publishing DTD v0 20100105//EN" "tax-treatment-NSO.dtd">
<tp:taxon-treatment xmlns:tp="http://www.plazi.org/taxpub"><tp:treatment-meta><kwd-group><label>Taxon classification</label><kwd><named-content content-type="kingdom">Animalia</named-content></kwd><kwd><named-content content-type="order">Trichoptera</named-content></kwd><kwd><named-content content-type="family">Hydroptilidae</named-content></kwd></kwd-group><mixed-citation publication-type="journal"><person-group><name><surname>Thomson</surname><given-names>Robin E.</given-names></name><name><surname>Holzenthal</surname><given-names>Ralph W.</given-names></name></person-group><article-title>A revision of the Neotropical caddisfly genus <italic><tp:taxon-name><tp:taxon-name-part taxon-name-part-type="genus">Leucotrichia</tp:taxon-name-part></tp:taxon-name></italic> Mosely, 1934 (<tp:taxon-name><tp:taxon-name-part taxon-name-part-type="family">Hydroptilidae</tp:taxon-name-part></tp:taxon-name>, <tp:taxon-name><tp:taxon-name-part taxon-name-part-type="subfamily">Leucotrichiinae</tp:taxon-name-part></tp:taxon-name>)</article-title><source>Zookeys</source><day>23</day><month>4</month><year>2015</year><volume>2015</volume><issue>499</issue><fpage>1</fpage><lpage>100</lpage><pub-id pub-id-type="doi">10.3897/zookeys.499.8360</pub-id></mixed-citation></tp:treatment-meta><tp:nomenclature><tp:taxon-name>
                            <tp:taxon-name-part taxon-name-part-type="genus">Leucotrichia</tp:taxon-name-part>
                            <tp:taxon-name-part taxon-name-part-type="species">ayura</tp:taxon-name-part>
                        </tp:taxon-name><tp:taxon-authority>Flint, 1991</tp:taxon-authority><xref ref-type="fig" rid="F8">Fig. 8</xref><tp:nomenclature-citation-list><tp:nomenclature-citation><tp:taxon-name><tp:taxon-name-part taxon-name-part-type="species">ayura</tp:taxon-name-part></tp:taxon-name><comment> Flint, 1991: 41 [Type locality: Colombia, Dpto. Antioquia, 12 km NW Medellín, road to San Pedro; NMNH; male].</comment></tp:nomenclature-citation></tp:nomenclature-citation-list></tp:nomenclature><tp:treatment-sec sec-type="Diagnosis"><title>Diagnosis.</title><p><italic><tp:taxon-name><tp:taxon-name-part taxon-name-part-type="genus">Leucotrichia</tp:taxon-name-part> <tp:taxon-name-part taxon-name-part-type="species">ayura</tp:taxon-name-part></tp:taxon-name></italic> is most similar to <italic><tp:taxon-name><tp:taxon-name-part taxon-name-part-type="genus">Leucotrichia</tp:taxon-name-part> <tp:taxon-name-part taxon-name-part-type="species">repanda</tp:taxon-name-part></tp:taxon-name></italic> sp. n. Both species bear a small mesoventral process on sternum VII, an elongate sternum VIII with a concave posterolateral margin, an anterolaterally produced margin on segment IX, an inferior appendage curving slightly dorsad with a truncate apex, and a phallus apex with elongate dorsal sclerites. The elongate sclerites in <italic><tp:taxon-name><tp:taxon-name-part taxon-name-part-type="genus">Leucotrichia</tp:taxon-name-part> <tp:taxon-name-part taxon-name-part-type="species">ayura</tp:taxon-name-part></tp:taxon-name></italic> are U-shaped in lateral view, making this species distinct from <italic><tp:taxon-name><tp:taxon-name-part taxon-name-part-type="genus">Leucotrichia</tp:taxon-name-part> <tp:taxon-name-part taxon-name-part-type="species">repanda</tp:taxon-name-part></tp:taxon-name></italic>. The phallus apex of <italic><tp:taxon-name><tp:taxon-name-part taxon-name-part-type="genus">Leucotrichia</tp:taxon-name-part> <tp:taxon-name-part taxon-name-part-type="species">ayura</tp:taxon-name-part></tp:taxon-name></italic> also bears a pair of small subapicodorsal spines that are absent in <italic><tp:taxon-name><tp:taxon-name-part taxon-name-part-type="genus">Leucotrichia</tp:taxon-name-part> <tp:taxon-name-part taxon-name-part-type="species">repanda</tp:taxon-name-part></tp:taxon-name></italic>. Additionally, the inferior appendages of <italic><tp:taxon-name><tp:taxon-name-part taxon-name-part-type="genus">Leucotrichia</tp:taxon-name-part> <tp:taxon-name-part taxon-name-part-type="species">ayura</tp:taxon-name-part></tp:taxon-name></italic> are separate, while they are fused in <italic><tp:taxon-name><tp:taxon-name-part taxon-name-part-type="genus">Leucotrichia</tp:taxon-name-part> <tp:taxon-name-part taxon-name-part-type="species">repanda</tp:taxon-name-part></tp:taxon-name></italic>.</p></tp:treatment-sec><tp:treatment-sec sec-type="Description"><title>Description.</title><p><italic>Male</italic>. Length of forewing 2.3–2.9 mm (n=8). Head unmodified, with 3 ocelli; antennae unmodified. Dorsum of head dark brown with bright yellow setae; thorax dark brown with bright yellow setae dorsally, brown ventrally; leg segments with dark brown setae. Forewings covered with fine bright yellow setae, apical 1/2 with brown setae. <italic>Genitalia</italic>. Abdominal sternum VII with small, digitate mesoventral process. Sternum VIII in ventral view with posterior margin concave. Segment IX anterolateral margin slightly produced mesally, posterolateral margin with shallow mesal depression; in dorsal view anterior margin concave, posterior margin concave. Tergum × with dorsal sclerite simple; ventral sclerite with rounded projection on posterior margin; membranous apex rounded. Subgenital plate with dorsal arm not apparent; ventral arm digitate with small apical projection, in ventral view with rounded apical emargination. Inferior appendage broadest basally, apex truncate, bearing single dorsal spine; in ventral view digitate, with basal projection on outer margin. Phallus apex bearing pair of elongate dorsal sclerites (U-shaped and with slightly enlarged dorsal apex in lateral view) and pair of small, dark, subapicodorsal spines.</p></tp:treatment-sec><tp:treatment-sec sec-type="Material examined"><title>Material examined.</title><p><italic>Holotype male</italic>: COLOMBIA: Antioquia: 12 km NW Medellín, rd. to San Pedro, 13.ii.1983, O.S. Flint, Jr. (USNM 104529) (NMNH). <italic>Paratypes</italic>: Same data as holotype, 2 males, 1 female (NMNH); COLOMBIA: Antioquia: Quebrada Agua Mala, 34 km NW Medellín, 14.ii.1983, O.S. Flint, Jr., 2 males (NMNH); 12 km NW Medellín, rd. to San Pedro, 20.ii.1984, C.M. and O.S. Flint, Jr., 1 male (NMNH); Quebrada La Ayurá above Envigado, 21.ii.1984, C.M. and O.S. Flint, Jr., 1 male (NMNH); Quebrada La Ayurá, Mun. Envigado, elev. 1750 m, 29.iii-28.iv.1983, trap B, U. Matthias, 3 males, 2 females (in alcohol) (NMNH). <italic>Nontypes</italic>: COLOMBIA: Antioquia: 7 km E San Jerónimo, 23.ii.1984, C.M. and O.S. Flint, Jr., 1 female (NMNH).</p></tp:treatment-sec><tp:treatment-sec sec-type="Etymology"><title>Etymology.</title><p>Presumably named for Quebrada La Ayurá, the location where some of the paratypes were collected.</p></tp:treatment-sec><tp:treatment-sec><!--Section generated to contain objects referenced in tp:taxon-treatment.--><fig id="F8" position="float" orientation="portrait"><label>Figure 8.</label><caption><p><italic><tp:taxon-name><tp:taxon-name-part taxon-name-part-type="genus">Leucotrichia</tp:taxon-name-part> <tp:taxon-name-part taxon-name-part-type="species">ayura</tp:taxon-name-part></tp:taxon-name></italic> Flint, 1991 (USNM104529). Male genitalia: <bold>A</bold> segments IX–X, lateral (base of phallus crosshatched) <bold>B</bold> segments VII–VIII and segment IX margin, lateral <bold>C</bold> segments IX–X, dorsal <bold>D</bold> segments VII–IX, ventral <bold>E</bold> phallus, lateral <bold>F</bold> phallus, dorsal.</p></caption><graphic xmlns:xlink="http://www.w3.org/1999/xlink" xlink:href="zookeys-499-001-g008.jpg" position="float" orientation="portrait" xlink:type="simple" id="oo_42368.jpg"/></fig></tp:treatment-sec></tp:taxon-treatment>
