# Supplementary material for: A revision of the Neotropical caddisfly genus Leucotrichia Mosely, 1934 (Hydroptilidae, Leucotrichiinae)
Source: Zookeys. 2015 Apr 23;(499):1–100. doi: 10.3897/zookeys.499.8360 (PMC4410161; doi:10.3897/zookeys.499.8360)
Supplement: XML Treatment for Leucotrichia bicornuta [file zookeys.499.8360-treatment7.xml]

<!DOCTYPE tp:taxon-treatment
  PUBLIC "-//TaxonX//DTD Taxonomic Treatment Publishing DTD v0 20100105//EN" "tax-treatment-NSO.dtd">
<tp:taxon-treatment xmlns:tp="http://www.plazi.org/taxpub"><tp:treatment-meta><kwd-group><label>Taxon classification</label><kwd><named-content content-type="kingdom">Animalia</named-content></kwd><kwd><named-content content-type="order">Trichoptera</named-content></kwd><kwd><named-content content-type="family">Hydroptilidae</named-content></kwd></kwd-group><mixed-citation publication-type="journal"><person-group><name><surname>Thomson</surname><given-names>Robin E.</given-names></name><name><surname>Holzenthal</surname><given-names>Ralph W.</given-names></name></person-group><article-title>A revision of the Neotropical caddisfly genus <italic><tp:taxon-name><tp:taxon-name-part taxon-name-part-type="genus">Leucotrichia</tp:taxon-name-part></tp:taxon-name></italic> Mosely, 1934 (<tp:taxon-name><tp:taxon-name-part taxon-name-part-type="family">Hydroptilidae</tp:taxon-name-part></tp:taxon-name>, <tp:taxon-name><tp:taxon-name-part taxon-name-part-type="subfamily">Leucotrichiinae</tp:taxon-name-part></tp:taxon-name>)</article-title><source>Zookeys</source><day>23</day><month>4</month><year>2015</year><volume>2015</volume><issue>499</issue><fpage>1</fpage><lpage>100</lpage><pub-id pub-id-type="doi">10.3897/zookeys.499.8360</pub-id></mixed-citation></tp:treatment-meta><tp:nomenclature><tp:taxon-name>
                            <tp:taxon-name-part taxon-name-part-type="genus">Leucotrichia</tp:taxon-name-part>
                            <tp:taxon-name-part taxon-name-part-type="species">bicornuta</tp:taxon-name-part>
                        </tp:taxon-name><tp:taxon-authority>Thomson, 2012</tp:taxon-authority><xref ref-type="fig" rid="F9">Fig. 9</xref><tp:nomenclature-citation-list><tp:nomenclature-citation><tp:taxon-name><tp:taxon-name-part taxon-name-part-type="species">bicornuta</tp:taxon-name-part></tp:taxon-name><comment> Thomson, 2012: 4 [Type locality: Brazil, Río de Janeiro, Panedo, Río das Pedras, Três Bacias; DZRJ; male].</comment></tp:nomenclature-citation></tp:nomenclature-citation-list></tp:nomenclature><tp:treatment-sec sec-type="Diagnosis"><title>Diagnosis.</title><p>This species is similar to <!--PageBreak--><italic><tp:taxon-name><tp:taxon-name-part taxon-name-part-type="genus">Leucotrichia</tp:taxon-name-part> <tp:taxon-name-part taxon-name-part-type="species">dianeae</tp:taxon-name-part></tp:taxon-name></italic> sp. n., <italic><tp:taxon-name><tp:taxon-name-part taxon-name-part-type="genus">Leucotrichia</tp:taxon-name-part> <tp:taxon-name-part taxon-name-part-type="species">extraordinaria</tp:taxon-name-part></tp:taxon-name></italic>, and <italic><tp:taxon-name><tp:taxon-name-part taxon-name-part-type="genus">Leucotrichia</tp:taxon-name-part> <tp:taxon-name-part taxon-name-part-type="species">tapantia</tp:taxon-name-part></tp:taxon-name></italic> sp. n. In each of these species, the posterolateral margin of sternum VIII is produced, with the apex of the projection bearing either prominent setae or a peg-like seta. The shape of the phallus apex is also similar in all these species, with all bearing a pair of membranous apical lobes and lacking any external spines or sclerites. <italic><tp:taxon-name><tp:taxon-name-part taxon-name-part-type="genus">Leucotrichia</tp:taxon-name-part> <tp:taxon-name-part taxon-name-part-type="species">bicornuta</tp:taxon-name-part></tp:taxon-name></italic> differs from the other 3 species in having fused inferior appendages and a distinct, irregularly shaped dorsal arm on the subgenital plate.</p></tp:treatment-sec><tp:treatment-sec sec-type="Description"><title>Description.</title><p><italic>Male</italic>. Length of forewing 2.5–3.4 mm (n=3). Head unmodified, with 3 ocelli; antennae unmodified. Color in alcohol brown. <italic>Genitalia</italic>. Abdominal sternum VII with digitate mesoventral process with small basal ridge. Sternum VIII posteromesal projection bearing long, prominent setae; in ventral view with posterior margin concave. Segment IX anterolateral margin broadly produced dorsolaterally, posterolateral margin irregular; in dorsal view anterior margin convex, posterior margin concave. Tergum × with dorsal sclerite slender; ventral sclerite semielliptic with tridentate posterior margin; membranous apex suborbicular. Subgenital plate with dorsal arm irregular, bent sharply dorsad (Fig. <xref ref-type="fig" rid="F9">9A</xref>); ventral arm short, digitate, with basal projection, laterally obscured from view by inferior appendage (Fig. <xref ref-type="fig" rid="F9">9A</xref>), in ventral view with rounded apical emargination. Inferior appendage arched mesally, apex hooked dorsally, bearing single dorsal spine; in ventral view entirely fused, apex emarginated. Phallus apex bearing paired apicodorsal lobes, no spines or sclerites apparent.</p></tp:treatment-sec><tp:treatment-sec sec-type="Material examined"><title>Material examined.</title><p><italic>Holotype male</italic>: <bold>BRAZIL: Río de Janeiro:</bold> Panedo, Río das Pedras, Três Bacias, <named-content xmlns:xlink="http://www.w3.org/1999/xlink" content-type="dwc:verbatimCoordinates" xlink:type="simple">22°24'32.2"S, 44°33'06.6"W</named-content>, elev. 735 m, 6.iii.2008, Nessimian, Dumas, de Souza, and Braga (in alcohol) (UMSP000014084) (DZRJ). <italic>Paratypes</italic>: <bold>BRAZIL: Río de Janeiro:</bold> Itatiaia, Parque Nacional do Itatiaia, Río Camp Belo, <named-content xmlns:xlink="http://www.w3.org/1999/xlink" content-type="dwc:verbatimCoordinates" xlink:type="simple">22°27'17.32"S, 44°36'37.47"W</named-content>, elev. 705 m, 13.iv.2007, light, Santos, Dumas, Ferreira, Jr., and Nessimian, 2 males, 1 female (in alcohol) (DZRJ).</p></tp:treatment-sec><tp:treatment-sec sec-type="Etymology"><title>Etymology.</title><p><italic>Bi</italic>, Latin for “double”; <italic>cornutus</italic>, Latin for “horned”, referring to the 2 apicodorsal lobes of the phallus.</p></tp:treatment-sec><tp:treatment-sec><!--Section generated to contain objects referenced in tp:taxon-treatment.--><fig id="F9" position="float" orientation="portrait"><label>Figure 9.</label><caption><p><italic><tp:taxon-name><tp:taxon-name-part taxon-name-part-type="genus">Leucotrichia</tp:taxon-name-part> <tp:taxon-name-part taxon-name-part-type="species">bicornuta</tp:taxon-name-part></tp:taxon-name></italic> Thomson, 2012 (UMSP000014084). Male genitalia: <bold>A</bold> segment IX–X, lateral (base of phallus crosshatched) <bold>B</bold> segments VII–VIII and segment IX margin, lateral <bold>C</bold> segments IX–X, dorsal <bold>D</bold> segments VII–IX, ventral <bold>E</bold> phallus, lateral <bold>F</bold> phallus, dorsal.</p></caption><graphic xmlns:xlink="http://www.w3.org/1999/xlink" xlink:href="zookeys-499-001-g009.jpg" position="float" orientation="portrait" xlink:type="simple" id="oo_42369.jpg"/></fig></tp:treatment-sec></tp:taxon-treatment>
