# Supplementary material for: A revision of the Neotropical caddisfly genus Leucotrichia Mosely, 1934 (Hydroptilidae, Leucotrichiinae)
Source: Zookeys. 2015 Apr 23;(499):1–100. doi: 10.3897/zookeys.499.8360 (PMC4410161; doi:10.3897/zookeys.499.8360)
Supplement: XML Treatment for Leucotrichia brasiliana [file zookeys.499.8360-treatment9.xml]

<!DOCTYPE tp:taxon-treatment
  PUBLIC "-//TaxonX//DTD Taxonomic Treatment Publishing DTD v0 20100105//EN" "tax-treatment-NSO.dtd">
<tp:taxon-treatment xmlns:tp="http://www.plazi.org/taxpub"><tp:treatment-meta><kwd-group><label>Taxon classification</label><kwd><named-content content-type="kingdom">Animalia</named-content></kwd><kwd><named-content content-type="order">Trichoptera</named-content></kwd><kwd><named-content content-type="family">Hydroptilidae</named-content></kwd></kwd-group><mixed-citation publication-type="journal"><person-group><name><surname>Thomson</surname><given-names>Robin E.</given-names></name><name><surname>Holzenthal</surname><given-names>Ralph W.</given-names></name></person-group><article-title>A revision of the Neotropical caddisfly genus <italic><tp:taxon-name><tp:taxon-name-part taxon-name-part-type="genus">Leucotrichia</tp:taxon-name-part></tp:taxon-name></italic> Mosely, 1934 (<tp:taxon-name><tp:taxon-name-part taxon-name-part-type="family">Hydroptilidae</tp:taxon-name-part></tp:taxon-name>, <tp:taxon-name><tp:taxon-name-part taxon-name-part-type="subfamily">Leucotrichiinae</tp:taxon-name-part></tp:taxon-name>)</article-title><source>Zookeys</source><day>23</day><month>4</month><year>2015</year><volume>2015</volume><issue>499</issue><fpage>1</fpage><lpage>100</lpage><pub-id pub-id-type="doi">10.3897/zookeys.499.8360</pub-id></mixed-citation></tp:treatment-meta><tp:nomenclature><tp:taxon-name>
                            <tp:taxon-name-part taxon-name-part-type="genus">Leucotrichia</tp:taxon-name-part>
                            <tp:taxon-name-part taxon-name-part-type="species">brasiliana</tp:taxon-name-part>
                        </tp:taxon-name><tp:taxon-authority>Sattler &amp; Sykora, 1977</tp:taxon-authority><xref ref-type="fig" rid="F11">Fig. 11</xref><tp:nomenclature-citation-list><tp:nomenclature-citation><tp:taxon-name><tp:taxon-name-part taxon-name-part-type="species">brasiliana</tp:taxon-name-part></tp:taxon-name><comment> Sattler &amp; Sykora, 1977: 239 [Type locality: Brazil, Amazonas Staat, bereich des Rio Marauía, bei Tapuruquara, oberer Rio Negro; type depository unknown; male; larva, pupa, case].</comment></tp:nomenclature-citation></tp:nomenclature-citation-list></tp:nomenclature><tp:treatment-sec sec-type="Diagnosis"><title>Diagnosis.</title><p>This species is most similar to <italic><tp:taxon-name><tp:taxon-name-part taxon-name-part-type="genus">Leucotrichia</tp:taxon-name-part> <tp:taxon-name-part taxon-name-part-type="species">sidneyi</tp:taxon-name-part></tp:taxon-name></italic> sp. n. The phallus apex in both species bears a membranous “bulge” on the ventral surface (Fig. <xref ref-type="fig" rid="F11">11D</xref>), a pair of apical lobes, and lacks apical spines or sclerites. In <italic><tp:taxon-name><tp:taxon-name-part taxon-name-part-type="genus">Leucotrichia</tp:taxon-name-part> <tp:taxon-name-part taxon-name-part-type="species">brasiliana</tp:taxon-name-part></tp:taxon-name></italic>, the phallus apex bears a pair of lateral sclerites that are U-shaped in lateral view and not present in <italic><tp:taxon-name><tp:taxon-name-part taxon-name-part-type="genus">Leucotrichia</tp:taxon-name-part> <tp:taxon-name-part taxon-name-part-type="species">sidneyi</tp:taxon-name-part></tp:taxon-name></italic>. The membranous portion of the phallus apex of <italic><tp:taxon-name><tp:taxon-name-part taxon-name-part-type="genus">Leucotrichia</tp:taxon-name-part> <tp:taxon-name-part taxon-name-part-type="species">brasiliana</tp:taxon-name-part></tp:taxon-name></italic> is truncate in both lateral and dorsal view, while it is small and rounded in <italic><tp:taxon-name><tp:taxon-name-part taxon-name-part-type="genus">Leucotrichia</tp:taxon-name-part> <tp:taxon-name-part taxon-name-part-type="species">sidneyi</tp:taxon-name-part></tp:taxon-name></italic>.</p></tp:treatment-sec><tp:treatment-sec sec-type="Description"><title>Description.</title><p>Holotype unknown, topotypes pharate adults. <!--PageBreak--><italic>Male</italic>. Length of forewing 1.3–1.7 (n=2). Head unmodified, but with mandibles (pharate adult), with 3 ocelli; antennae unmodified. Color in alcohol brown. <italic>Genitalia</italic>. Abdominal sternum VII with mesoventral process broken (indicated in Fig. <xref ref-type="fig" rid="F11">11C</xref>). Sternum VIII torn in all specimens and difficult to examine in lateral view; in ventral view with posterior margin concave. Segment IX anterolateral margin convex, posterolateral margin with shallow mesal depression; in dorsal view anterior margin straight, posterior margin broadly concave. Tergum × with dorsal sclerite slender, elongate; ventral sclerite large, semielliptic, with tridentate posterior margin; membranous apex truncate. Subgenital plate with dorsal arm not apparent; in ventral view ovate. Inferior appendage broadest basally, apex rounded, bearing single dorsal spine; in ventral view broadly rounded on outer margin. Phallus apex bearing pair of elongate sclerites (U-shaped in lateral view) and pair of apicodorsal lobes.</p></tp:treatment-sec><tp:treatment-sec sec-type="Material examined"><title>Material examined.</title><p><italic>Topotypes</italic>: <bold>BRAZIL: Amazonas:</bold> from Sattler collection 23, Sattler, 2 larvae, 2 male metamorphotypes, 4 adult metamorphotypes of undetermined gender (NMNH).</p></tp:treatment-sec><tp:treatment-sec sec-type="Etymology"><title>Etymology.</title><p>Presumably named for the country of Brazil, where the species was collected.</p></tp:treatment-sec><tp:treatment-sec><!--Section generated to contain objects referenced in tp:taxon-treatment.--><fig id="F11" position="float" orientation="portrait"><label>Figure 11.</label><caption><p><italic><tp:taxon-name><tp:taxon-name-part taxon-name-part-type="genus">Leucotrichia</tp:taxon-name-part> <tp:taxon-name-part taxon-name-part-type="species">brasiliana</tp:taxon-name-part></tp:taxon-name></italic> Sattler &amp; Sykora, 1977 (UMSP000140138). Male genitalia: <bold>A</bold> segments IX–X, lateral (base of phallus crosshatched) <bold>B</bold> segments IX–X, dorsal <bold>C</bold> segments VII–IX, ventral <bold>D</bold> phallus, lateral <bold>E</bold> phallus, dorsal.</p></caption><graphic xmlns:xlink="http://www.w3.org/1999/xlink" xlink:href="zookeys-499-001-g011.jpg" position="float" orientation="portrait" xlink:type="simple" id="oo_42371.jpg"/></fig></tp:treatment-sec></tp:taxon-treatment>
