# Supplementary material for: A revision of the Neotropical caddisfly genus Leucotrichia Mosely, 1934 (Hydroptilidae, Leucotrichiinae)
Source: Zookeys. 2015 Apr 23;(499):1–100. doi: 10.3897/zookeys.499.8360 (PMC4410161; doi:10.3897/zookeys.499.8360)
Supplement: XML Treatment for Leucotrichia brochophora [file zookeys.499.8360-treatment10.xml]

<!DOCTYPE tp:taxon-treatment
  PUBLIC "-//TaxonX//DTD Taxonomic Treatment Publishing DTD v0 20100105//EN" "tax-treatment-NSO.dtd">
<tp:taxon-treatment xmlns:tp="http://www.plazi.org/taxpub"><tp:treatment-meta><kwd-group><label>Taxon classification</label><kwd><named-content content-type="kingdom">Animalia</named-content></kwd><kwd><named-content content-type="order">Trichoptera</named-content></kwd><kwd><named-content content-type="family">Hydroptilidae</named-content></kwd></kwd-group><mixed-citation publication-type="journal"><person-group><name><surname>Thomson</surname><given-names>Robin E.</given-names></name><name><surname>Holzenthal</surname><given-names>Ralph W.</given-names></name></person-group><article-title>A revision of the Neotropical caddisfly genus <italic><tp:taxon-name><tp:taxon-name-part taxon-name-part-type="genus">Leucotrichia</tp:taxon-name-part></tp:taxon-name></italic> Mosely, 1934 (<tp:taxon-name><tp:taxon-name-part taxon-name-part-type="family">Hydroptilidae</tp:taxon-name-part></tp:taxon-name>, <tp:taxon-name><tp:taxon-name-part taxon-name-part-type="subfamily">Leucotrichiinae</tp:taxon-name-part></tp:taxon-name>)</article-title><source>Zookeys</source><day>23</day><month>4</month><year>2015</year><volume>2015</volume><issue>499</issue><fpage>1</fpage><lpage>100</lpage><pub-id pub-id-type="doi">10.3897/zookeys.499.8360</pub-id></mixed-citation></tp:treatment-meta><tp:nomenclature><tp:taxon-name>
                            <tp:taxon-name-part taxon-name-part-type="genus">Leucotrichia</tp:taxon-name-part>
                            <tp:taxon-name-part taxon-name-part-type="species">brochophora</tp:taxon-name-part>
                        </tp:taxon-name><tp:taxon-authority>Flint, 1991</tp:taxon-authority><xref ref-type="fig" rid="F12">Fig. 12</xref><!--PageBreak--><tp:nomenclature-citation-list><tp:nomenclature-citation><tp:taxon-name><tp:taxon-name-part taxon-name-part-type="species">brochophora</tp:taxon-name-part></tp:taxon-name><comment> Flint, 1991: 41 [Type locality: Colombia, Dpto. Antioquia, Quebrada Espadera, 7 km E Medellín, road to Sta. Elena; NMNH; male].</comment></tp:nomenclature-citation></tp:nomenclature-citation-list></tp:nomenclature><tp:treatment-sec sec-type="Diagnosis"><title>Diagnosis.</title><p>This species is most similar to <italic><tp:taxon-name><tp:taxon-name-part taxon-name-part-type="genus">Leucotrichia</tp:taxon-name-part> <tp:taxon-name-part taxon-name-part-type="species">lerma</tp:taxon-name-part></tp:taxon-name></italic>, <italic><tp:taxon-name><tp:taxon-name-part taxon-name-part-type="genus">Leucotrichia</tp:taxon-name-part> <tp:taxon-name-part taxon-name-part-type="species">padera</tp:taxon-name-part></tp:taxon-name></italic>, and <italic><tp:taxon-name><tp:taxon-name-part taxon-name-part-type="genus">Leucotrichia</tp:taxon-name-part> <tp:taxon-name-part taxon-name-part-type="species">rhomba</tp:taxon-name-part></tp:taxon-name></italic> sp. n. All these species possess a phallus with no spines and few, if any, elongate sclerites on the membranous apex; a mild, broad protuberance on the posterolateral margin of sternum VIII; and anterolateral margin on segment IX produced. <italic><tp:taxon-name><tp:taxon-name-part taxon-name-part-type="genus">Leucotrichia</tp:taxon-name-part> <tp:taxon-name-part taxon-name-part-type="species">brochophora</tp:taxon-name-part></tp:taxon-name></italic> can be recognized by the presence of basal supports on the basal loop of the phallus midlength complex, a small mesoventral process on sternum VI, and stout pegs on the posterolateral margin of segment IX, all of which are absent in the other 3 species.</p></tp:treatment-sec><tp:treatment-sec sec-type="Description"><title>Description.</title><p><italic>Male</italic>. Length of forewing 5.2 mm (n=1). Head unmodified, with 3 ocelli; antennae unmodified. Dorsum of head cleared in holotype, brown; thorax brown with dark brown and yellow setae dorsally, brown ventrally; leg segments with light brown setae. Forewings covered with fine yellow setae, apical 1/3 with dark brown setae. <italic>Genitalia</italic>. Abdominal sternum VI with small pointed mesoventral process (Fig. <xref ref-type="fig" rid="F12">12D</xref>), obscured by setae in lateral view. Abdominal sternum VII with mesoventral process broken (indicated in Fig. <xref ref-type="fig" rid="F12">12D</xref>). Sternum VIII in ventral view with posterior margin concave. Segment IX anterolateral margin convex, posterolateral margin convex with stout peg-like setae dorsolaterally; in dorsal view anterior margin concave, posterior margin concave. Tergum × with dorsal sclerite simple; ventral sclerite lower half bent anteriad; membranous apex suborbicular. Subgenital plate with dorsal arm not apparent; ventral arm tapering apically, in ventral view apex broadly rounded. Inferior appendage with knoblike basal projection, apex truncate, bearing single dorsal spine; in ventral view with subbasal subtriangular emargination on inner margin, apex rounded. Phallus with median complex bearing basal supports; apex bearing 3 pairs of elongate sclerites: 1st pair dorsal and with shallow apical emargination, 2nd pair dorsal and with small apical projection, 3rd pair lateral and slender.</p></tp:treatment-sec><tp:treatment-sec sec-type="Material examined"><title>Material examined.</title><p><italic>Holotype male</italic>: <bold>COLOMBIA: Antioquia:</bold> Quebrada Espadera, 7 km E Medellín, road to Sta. Elena, 24.ii.1983, O.S. Flint, Jr. (USNM 104527) (NMNH).</p></tp:treatment-sec><tp:treatment-sec sec-type="Etymology"><title>Etymology.</title><p>Unknown.</p></tp:treatment-sec><tp:treatment-sec><!--Section generated to contain objects referenced in tp:taxon-treatment.--><fig id="F12" position="float" orientation="portrait"><label>Figure 12.</label><caption><p><italic><tp:taxon-name><tp:taxon-name-part taxon-name-part-type="genus">Leucotrichia</tp:taxon-name-part> <tp:taxon-name-part taxon-name-part-type="species">brochophora</tp:taxon-name-part></tp:taxon-name></italic> Flint, 1991 (USNM104527). Male genitalia: <bold>A</bold> segments IX–X, lateral (base of phallus crosshatched) <bold>B</bold> segments VII–VIII and segment IX margin, lateral <bold>C</bold> segments IX–X, dorsal <bold>D</bold> segments VI–IX, ventral <bold>E</bold> phallus, lateral <bold>F</bold> phallus, dorsal.</p></caption><graphic xmlns:xlink="http://www.w3.org/1999/xlink" xlink:href="zookeys-499-001-g012.jpg" position="float" orientation="portrait" xlink:type="simple" id="oo_42372.jpg"/></fig></tp:treatment-sec></tp:taxon-treatment>
