# Supplementary material for: A revision of the Neotropical caddisfly genus Leucotrichia Mosely, 1934 (Hydroptilidae, Leucotrichiinae)
Source: Zookeys. 2015 Apr 23;(499):1–100. doi: 10.3897/zookeys.499.8360 (PMC4410161; doi:10.3897/zookeys.499.8360)
Supplement: XML Treatment for Leucotrichia chiriquiensis [file zookeys.499.8360-treatment11.xml]

<!DOCTYPE tp:taxon-treatment
  PUBLIC "-//TaxonX//DTD Taxonomic Treatment Publishing DTD v0 20100105//EN" "tax-treatment-NSO.dtd">
<tp:taxon-treatment xmlns:tp="http://www.plazi.org/taxpub"><tp:treatment-meta><kwd-group><label>Taxon classification</label><kwd><named-content content-type="kingdom">Animalia</named-content></kwd><kwd><named-content content-type="order">Trichoptera</named-content></kwd><kwd><named-content content-type="family">Hydroptilidae</named-content></kwd></kwd-group><mixed-citation publication-type="journal"><person-group><name><surname>Thomson</surname><given-names>Robin E.</given-names></name><name><surname>Holzenthal</surname><given-names>Ralph W.</given-names></name></person-group><article-title>A revision of the Neotropical caddisfly genus <italic><tp:taxon-name><tp:taxon-name-part taxon-name-part-type="genus">Leucotrichia</tp:taxon-name-part></tp:taxon-name></italic> Mosely, 1934 (<tp:taxon-name><tp:taxon-name-part taxon-name-part-type="family">Hydroptilidae</tp:taxon-name-part></tp:taxon-name>, <tp:taxon-name><tp:taxon-name-part taxon-name-part-type="subfamily">Leucotrichiinae</tp:taxon-name-part></tp:taxon-name>)</article-title><source>Zookeys</source><day>23</day><month>4</month><year>2015</year><volume>2015</volume><issue>499</issue><fpage>1</fpage><lpage>100</lpage><pub-id pub-id-type="doi">10.3897/zookeys.499.8360</pub-id></mixed-citation></tp:treatment-meta><tp:nomenclature><tp:taxon-name>
                            <tp:taxon-name-part taxon-name-part-type="genus">Leucotrichia</tp:taxon-name-part>
                            <tp:taxon-name-part taxon-name-part-type="species">chiriquiensis</tp:taxon-name-part>
                        </tp:taxon-name><tp:taxon-authority>Flint, 1970</tp:taxon-authority><xref ref-type="fig" rid="F4">Figs 4A</xref><xref ref-type="fig" rid="F13">, 13</xref><tp:nomenclature-citation-list><tp:nomenclature-citation><tp:taxon-name><tp:taxon-name-part taxon-name-part-type="species">chiriquiensis</tp:taxon-name-part></tp:taxon-name><comment> Flint, 1970: 6 [Type locality: Panama, Chiriqui, Alto Lino above Boquete; NMNH; male; larva, case].</comment></tp:nomenclature-citation></tp:nomenclature-citation-list></tp:nomenclature><tp:treatment-sec sec-type="Diagnosis"><title>Diagnosis.</title><p><italic><tp:taxon-name><tp:taxon-name-part taxon-name-part-type="genus">Leucotrichia</tp:taxon-name-part> <tp:taxon-name-part taxon-name-part-type="species">chiriquiensis</tp:taxon-name-part></tp:taxon-name></italic> is most similar to <italic><tp:taxon-name><tp:taxon-name-part taxon-name-part-type="genus">Leucotrichia</tp:taxon-name-part> <tp:taxon-name-part taxon-name-part-type="species">botosaneanui</tp:taxon-name-part></tp:taxon-name></italic>, <italic><tp:taxon-name><tp:taxon-name-part taxon-name-part-type="genus">Leucotrichia</tp:taxon-name-part> <tp:taxon-name-part taxon-name-part-type="species">hispida</tp:taxon-name-part></tp:taxon-name></italic> sp. n., <italic><tp:taxon-name><tp:taxon-name-part taxon-name-part-type="genus">Leucotrichia</tp:taxon-name-part> <tp:taxon-name-part taxon-name-part-type="species">limpia</tp:taxon-name-part></tp:taxon-name></italic>, and <italic><tp:taxon-name><tp:taxon-name-part taxon-name-part-type="genus">Leucotrichia</tp:taxon-name-part> <tp:taxon-name-part taxon-name-part-type="species">viridis</tp:taxon-name-part></tp:taxon-name></italic>. These species share a similar combination of characteristics present in the phallus and the posterolateral margin of sternum VIII, as discussed under <italic><tp:taxon-name><tp:taxon-name-part taxon-name-part-type="genus">Leucotrichia</tp:taxon-name-part> <tp:taxon-name-part taxon-name-part-type="species">botoseaneanui</tp:taxon-name-part></tp:taxon-name></italic>. This species differs from the other 4 in having a small set of dorsal hooks between the apical lobes of the phallus apex. It can most easily be separated from the others by the modifications of the antennae and head.</p></tp:treatment-sec><tp:treatment-sec sec-type="Description"><title>Description.</title><p><italic>Male</italic>. Length of forewing 2.1–2.9 mm (n=31). Head (Fig. <xref ref-type="fig" rid="F4">4A</xref>) with short, black, contiguous setae anteriorly (which leave irregular shapes when removed) and a pair of internal structures filled with similar setae, with 3 ocelli; antennae with scape elongate, anterior face indented and filled with dense patch of setae. Dorsum of head dark brown with light yellow setae; thorax dark brown with yellow setae dorsally, brown ventrally; leg segments with brown setae. Forewings covered with fine yellow setae, apical 1/4 with patch of brown setae. <italic>Genitalia</italic>. Abdominal sternum VII with slender, elongate mesoventral process with apex enlarged, rugose in ventral view. Sternum VIII in ventral view with posterior margin concave. Segment IX anterolateral margin broadly produced dorsolaterally, posterolateral margin with shallow mesal depression; in dorsal view anterior margin concave, posterior margin broadly convex. Tergum × with dorsal sclerite slender, bent ventrad; ventral sclerite semielliptic with tridentate posterior margin; membranous apex suborbicular. Subgenital plate bent mesally; with dorsal arm not apparent; ventral arm tapering apically, curved ventrad, in ventral view base subtriangular and apex rounded. Inferior appendage dorsomesally “humped,” bearing single dorsal spine; in ventral view with small subapical emargination on inner margin. Phallus with median complex bearing elongate basal supports, apex bearing pair of elongate lateral sclerites and pair of dorsal hooks between pair of apical lobes.</p></tp:treatment-sec><tp:treatment-sec sec-type="Material examined"><title>Material examined.</title><!--PageBreak--><p><italic>Holotype male (pharate)</italic>: <bold>PANAMA: Chiriqui:</bold> Alto Line above Boquete, 16–17.vii.1967, O.S. Flint, Jr. and Ortiz, (in alcohol) (USNM 70896) (NMNH). <italic>Paratypes</italic>: Same data as holotype, 2 males, 1 female (pharates) (in alcohol) (NMNH). <italic>Nontypes</italic>: <bold>COSTA RICA:</bold> Cartago, Reserva Tapantí, Río Grande de Orosi, elev. 1650 m, <named-content xmlns:xlink="http://www.w3.org/1999/xlink" content-type="dwc:verbatimCoordinates" xlink:type="simple">9.686N, 83.756W</named-content>, 18–21.iii.1987, Holzenthal, Hamilton, and Heyn, 28 males; Cartago, Reserva Tapantí, Río Grande de Orosi, elev. 1650 m, <named-content xmlns:xlink="http://www.w3.org/1999/xlink" content-type="dwc:verbatimCoordinates" xlink:type="simple">9.686°N, 83.756°W</named-content>, 18-21.iii.1987, Holzenthal, Hamilton, and Heyn, 5 females (UMSP).</p></tp:treatment-sec><tp:treatment-sec sec-type="Etymology"><title>Etymology.</title><p>Presumably named for Chiriquí Province in Panama, where the holotype was collected.</p></tp:treatment-sec><tp:treatment-sec><!--Section generated to contain objects referenced in tp:taxon-treatment.--><fig id="F4" position="float" orientation="portrait"><label>Figure 4.</label><caption><p>Head and scape: <bold>A</bold> <italic><tp:taxon-name><tp:taxon-name-part taxon-name-part-type="genus">Leucotrichia</tp:taxon-name-part> <tp:taxon-name-part taxon-name-part-type="species">chiriquiensis</tp:taxon-name-part></tp:taxon-name></italic> Flint, 1970 (USNM70896) <bold>B</bold> <italic><tp:taxon-name><tp:taxon-name-part taxon-name-part-type="genus">Leucotrichia</tp:taxon-name-part> <tp:taxon-name-part taxon-name-part-type="species">imitator</tp:taxon-name-part></tp:taxon-name></italic> Flint, 1970 (USNM70898) <bold>C</bold> <italic><tp:taxon-name><tp:taxon-name-part taxon-name-part-type="genus">Leucotrichia</tp:taxon-name-part> <tp:taxon-name-part taxon-name-part-type="species">procera</tp:taxon-name-part></tp:taxon-name></italic> sp. n. (UMSP000047406) <bold>D</bold> <italic><tp:taxon-name><tp:taxon-name-part taxon-name-part-type="genus">Leucotrichia</tp:taxon-name-part> <tp:taxon-name-part taxon-name-part-type="species">sarita</tp:taxon-name-part></tp:taxon-name></italic> Ross, 1944 (INHS22339) <bold>E</bold> <italic><tp:taxon-name><tp:taxon-name-part taxon-name-part-type="genus">Leucotrichia</tp:taxon-name-part> <tp:taxon-name-part taxon-name-part-type="species">yungarum</tp:taxon-name-part></tp:taxon-name></italic> Angrisano &amp; Burgos, 2002 (redrawn from <xref ref-type="bibr" rid="B1">Angrisano and Burgos 2002</xref>).</p></caption><graphic xmlns:xlink="http://www.w3.org/1999/xlink" xlink:href="zookeys-499-001-g004.jpg" position="float" orientation="portrait" xlink:type="simple" id="oo_42364.jpg"/></fig><fig id="F13" position="float" orientation="portrait"><label>Figure 13.</label><caption><p><italic><tp:taxon-name><tp:taxon-name-part taxon-name-part-type="genus">Leucotrichia</tp:taxon-name-part> <tp:taxon-name-part taxon-name-part-type="species">chiriquiensis</tp:taxon-name-part></tp:taxon-name></italic> Flint, 1970 (USNM70896). Male genitalia: <bold>A</bold> segments IX–X, lateral (base of phallus crosshatched) <bold>B</bold> segments VII–VIII and segment IX margin, lateral <bold>C</bold> segments IX–X, dorsal <bold>D</bold> segments VII–IX, ventral <bold>E</bold> phallus, lateral <bold>F</bold> phallus, dorsal.</p></caption><graphic xmlns:xlink="http://www.w3.org/1999/xlink" xlink:href="zookeys-499-001-g013.jpg" position="float" orientation="portrait" xlink:type="simple" id="oo_42373.jpg"/></fig></tp:treatment-sec><ref-list><ref id="B1"><mixed-citation xmlns:xlink="http://www.w3.org/1999/xlink" xlink:type="simple"><person-group><name name-style="western"><surname>Angrisano</surname><given-names>EB</given-names></name><name name-style="western"><surname>Burgos</surname><given-names>GN</given-names></name></person-group> (<year>2002</year>) <article-title>Contribución para el conocimiento de los <tp:taxon-name><tp:taxon-name-part taxon-name-part-type="tribe">Leucotrichiini</tp:taxon-name-part></tp:taxon-name> (<tp:taxon-name><tp:taxon-name-part taxon-name-part-type="order">Trichoptera</tp:taxon-name-part></tp:taxon-name>: <tp:taxon-name><tp:taxon-name-part taxon-name-part-type="family">Hydroptilidae</tp:taxon-name-part></tp:taxon-name>). Tres especies nuevas de la Argentina.</article-title><source>Revista de la Sociedad Entomológica Argentina</source><volume>61</volume>: <fpage>103</fpage>–<lpage>109</lpage>.</mixed-citation></ref></ref-list></tp:taxon-treatment>
