# Supplementary material for: A revision of the Neotropical caddisfly genus Leucotrichia Mosely, 1934 (Hydroptilidae, Leucotrichiinae)
Source: Zookeys. 2015 Apr 23;(499):1–100. doi: 10.3897/zookeys.499.8360 (PMC4410161; doi:10.3897/zookeys.499.8360)
Supplement: XML Treatment for Leucotrichia denticulata [file zookeys.499.8360-treatment12.xml]

<!DOCTYPE tp:taxon-treatment
  PUBLIC "-//TaxonX//DTD Taxonomic Treatment Publishing DTD v0 20100105//EN" "tax-treatment-NSO.dtd">
<tp:taxon-treatment xmlns:tp="http://www.plazi.org/taxpub"><tp:treatment-meta><kwd-group><label>Taxon classification</label><kwd><named-content content-type="kingdom">Animalia</named-content></kwd><kwd><named-content content-type="order">Trichoptera</named-content></kwd><kwd><named-content content-type="family">Hydroptilidae</named-content></kwd></kwd-group><mixed-citation publication-type="journal"><person-group><name><surname>Thomson</surname><given-names>Robin E.</given-names></name><name><surname>Holzenthal</surname><given-names>Ralph W.</given-names></name></person-group><article-title>A revision of the Neotropical caddisfly genus <italic><tp:taxon-name><tp:taxon-name-part taxon-name-part-type="genus">Leucotrichia</tp:taxon-name-part></tp:taxon-name></italic> Mosely, 1934 (<tp:taxon-name><tp:taxon-name-part taxon-name-part-type="family">Hydroptilidae</tp:taxon-name-part></tp:taxon-name>, <tp:taxon-name><tp:taxon-name-part taxon-name-part-type="subfamily">Leucotrichiinae</tp:taxon-name-part></tp:taxon-name>)</article-title><source>Zookeys</source><day>23</day><month>4</month><year>2015</year><volume>2015</volume><issue>499</issue><fpage>1</fpage><lpage>100</lpage><pub-id pub-id-type="doi">10.3897/zookeys.499.8360</pub-id></mixed-citation></tp:treatment-meta><tp:nomenclature><tp:taxon-name>
                            <tp:taxon-name-part taxon-name-part-type="genus">Leucotrichia</tp:taxon-name-part>
                            <tp:taxon-name-part taxon-name-part-type="species">denticulata</tp:taxon-name-part>
                            <object-id xmlns:xlink="http://www.w3.org/1999/xlink" content-type="zoobank" xlink:type="simple">http://zoobank.org/8C67C863-E335-42F9-B2D5-49C1B8DC9A63</object-id>
                        </tp:taxon-name><tp:taxon-authority>Thomson &amp; Holzenthal</tp:taxon-authority><tp:taxon-status xmlns:xlink="http://www.w3.org/1999/xlink" xlink:type="simple">sp. n.</tp:taxon-status><xref ref-type="fig" rid="F14">Fig. 14</xref><!--PageBreak--></tp:nomenclature><tp:treatment-sec sec-type="Diagnosis"><title>Diagnosis.</title><p><italic><tp:taxon-name><tp:taxon-name-part taxon-name-part-type="genus">Leucotrichia</tp:taxon-name-part> <tp:taxon-name-part taxon-name-part-type="species">denticulata</tp:taxon-name-part></tp:taxon-name></italic> sp. n., can be separated from all other species in teh genus by a suite of characteristics found on the phallus. The presence of the pair of mesolateral lobes, pair of large apically-hooked sclerites, and pair of apical lobes bearing peg-like setae distinguish the phallus from that of <italic><tp:taxon-name><tp:taxon-name-part taxon-name-part-type="genus">Leucotrichia</tp:taxon-name-part> <tp:taxon-name-part taxon-name-part-type="species">denticulata</tp:taxon-name-part></tp:taxon-name></italic> (Figs <xref ref-type="fig" rid="F14">14E, F</xref>).</p></tp:treatment-sec><tp:treatment-sec sec-type="Description"><title>Description.</title><p><italic>Male</italic>. Length of forewing 3.7–4.2 mm (n=2). Head unmodified, with 3 ocelli; antennae unmodified. Color in alcohol brown. <italic>Genitalia</italic>. Abdominal sternum VII with digitate mesoventral process. Sternum VIII in ventral view with posterior margin concave. Segment IX anterolateral margin convex, posterolateral margin irregular; in dorsal view anterior margin shallowly concave, posterior margin straight. Tergum × with dorsal sclerite simple; ventral sclerite semielliptic with crenulate posterior margin; membranous apex suborbicular. Subgenital plate with dorsal arm digitate; ventral arm rounded basally, tapering apically, in ventral view sublanceolate. Inferior appendage arched mesally, apex truncate, bearing single dorsal spine; in ventral view entirely fused, with basal projection on outer margin, apex emarginated. Phallus apex bearing pair of mesolateral lobes, pair of hooked mesodorsal sclerites, and pair of apical lobes with row of peg-like setae.</p><p><italic>Holotype male</italic>: <bold>MEXICO: Nuevo Leon:</bold> Muncipio de Santiago, Arroyo San Juan on road to Laguna de Sanchez, 3.5 km W La Cienegra, <named-content xmlns:xlink="http://www.w3.org/1999/xlink" content-type="dwc:verbatimCoordinates" xlink:type="simple">25°24'N, 100°17'W</named-content>, 1400m, 13.v.1989, Harris and Contreras (in alcohol) (UMSP000142916) (UMSP). <italic>Paratype</italic>: Same data as holotype, 1 male (in alcohol) (UMSP).</p></tp:treatment-sec><tp:treatment-sec sec-type="Etymology"><title>Etymology.</title><p><italic>Denticulatus</italic>, Latin for “with small teeth”, referring to the row of peg-like setae on the apical lobes of the phallus.</p></tp:treatment-sec><tp:treatment-sec><!--Section generated to contain objects referenced in tp:taxon-treatment.--><fig id="F14" position="float" orientation="portrait"><label>Figure 14.</label><caption><p><italic><tp:taxon-name><tp:taxon-name-part taxon-name-part-type="genus">Leucotrichia</tp:taxon-name-part> <tp:taxon-name-part taxon-name-part-type="species">denticulata</tp:taxon-name-part></tp:taxon-name></italic> sp. n. (UMSP000142916). Male genitalia: <bold>A</bold> segments IX–X, lateral (base of phallus crosshatched) <bold>B</bold> segments VII–VIII and segment IX margin, lateral <bold>C</bold> segments IX–X, dorsal <bold>D</bold> segments VII–IX, ventral <bold>E</bold> phallus, lateral <bold>F</bold> phallus, dorsal.</p></caption><graphic xmlns:xlink="http://www.w3.org/1999/xlink" xlink:href="zookeys-499-001-g014.jpg" position="float" orientation="portrait" xlink:type="simple" id="oo_42374.jpg"/></fig></tp:treatment-sec></tp:taxon-treatment>
