# Supplementary material for: A revision of the Neotropical caddisfly genus Leucotrichia Mosely, 1934 (Hydroptilidae, Leucotrichiinae)
Source: Zookeys. 2015 Apr 23;(499):1–100. doi: 10.3897/zookeys.499.8360 (PMC4410161; doi:10.3897/zookeys.499.8360)
Supplement: XML Treatment for Leucotrichia dianeae [file zookeys.499.8360-treatment13.xml]

<!DOCTYPE tp:taxon-treatment
  PUBLIC "-//TaxonX//DTD Taxonomic Treatment Publishing DTD v0 20100105//EN" "tax-treatment-NSO.dtd">
<tp:taxon-treatment xmlns:tp="http://www.plazi.org/taxpub"><tp:treatment-meta><kwd-group><label>Taxon classification</label><kwd><named-content content-type="kingdom">Animalia</named-content></kwd><kwd><named-content content-type="order">Trichoptera</named-content></kwd><kwd><named-content content-type="family">Hydroptilidae</named-content></kwd></kwd-group><mixed-citation publication-type="journal"><person-group><name><surname>Thomson</surname><given-names>Robin E.</given-names></name><name><surname>Holzenthal</surname><given-names>Ralph W.</given-names></name></person-group><article-title>A revision of the Neotropical caddisfly genus <italic><tp:taxon-name><tp:taxon-name-part taxon-name-part-type="genus">Leucotrichia</tp:taxon-name-part></tp:taxon-name></italic> Mosely, 1934 (<tp:taxon-name><tp:taxon-name-part taxon-name-part-type="family">Hydroptilidae</tp:taxon-name-part></tp:taxon-name>, <tp:taxon-name><tp:taxon-name-part taxon-name-part-type="subfamily">Leucotrichiinae</tp:taxon-name-part></tp:taxon-name>)</article-title><source>Zookeys</source><day>23</day><month>4</month><year>2015</year><volume>2015</volume><issue>499</issue><fpage>1</fpage><lpage>100</lpage><pub-id pub-id-type="doi">10.3897/zookeys.499.8360</pub-id></mixed-citation></tp:treatment-meta><tp:nomenclature><tp:taxon-name>
                            <tp:taxon-name-part taxon-name-part-type="genus">Leucotrichia</tp:taxon-name-part>
                            <tp:taxon-name-part taxon-name-part-type="species">dianeae</tp:taxon-name-part>
                            <object-id xmlns:xlink="http://www.w3.org/1999/xlink" content-type="zoobank" xlink:type="simple">http://zoobank.org/FA7318B2-146B-4F39-81C4-EFED47096C09</object-id>
                        </tp:taxon-name><tp:taxon-authority>Thomson &amp; Holzenthal</tp:taxon-authority><tp:taxon-status xmlns:xlink="http://www.w3.org/1999/xlink" xlink:type="simple">sp. n.</tp:taxon-status><xref ref-type="fig" rid="F15">Fig. 15</xref></tp:nomenclature><tp:treatment-sec sec-type="Diagnosis"><title>Diagnosis.</title><p>This species is similar to <italic><tp:taxon-name><tp:taxon-name-part taxon-name-part-type="genus">Leucotrichia</tp:taxon-name-part> <tp:taxon-name-part taxon-name-part-type="species">bicornuta</tp:taxon-name-part></tp:taxon-name></italic>, <italic><tp:taxon-name><tp:taxon-name-part taxon-name-part-type="genus">Leucotrichia</tp:taxon-name-part> <tp:taxon-name-part taxon-name-part-type="species">extraordinaria</tp:taxon-name-part></tp:taxon-name></italic>, and <italic><tp:taxon-name><tp:taxon-name-part taxon-name-part-type="genus">Leucotrichia</tp:taxon-name-part> <tp:taxon-name-part taxon-name-part-type="species">tapantia</tp:taxon-name-part></tp:taxon-name></italic> sp. n. These species share a similar combination of characteristics present in the phallus and the posterolateral margin of sternum VIII, as discussed under <italic><tp:taxon-name><tp:taxon-name-part taxon-name-part-type="genus">Leucotrichia</tp:taxon-name-part> <tp:taxon-name-part taxon-name-part-type="species">bicornuta</tp:taxon-name-part></tp:taxon-name></italic>. Of these species, <italic><tp:taxon-name><tp:taxon-name-part taxon-name-part-type="genus">Leucotrichia</tp:taxon-name-part> <tp:taxon-name-part taxon-name-part-type="species">dianeae</tp:taxon-name-part></tp:taxon-name></italic> sp. n., is most similar to <italic><tp:taxon-name><tp:taxon-name-part taxon-name-part-type="genus">Leucotrichia</tp:taxon-name-part> <tp:taxon-name-part taxon-name-part-type="species">tapantia</tp:taxon-name-part></tp:taxon-name></italic>, as discussed under <italic><tp:taxon-name><tp:taxon-name-part taxon-name-part-type="genus">Leucotrichia</tp:taxon-name-part> <tp:taxon-name-part taxon-name-part-type="species">tapantia</tp:taxon-name-part></tp:taxon-name></italic>. The apical lobes of the phallus apex of <italic><tp:taxon-name><tp:taxon-name-part taxon-name-part-type="genus">Leucotrichia</tp:taxon-name-part> <tp:taxon-name-part taxon-name-part-type="species">dianeae</tp:taxon-name-part></tp:taxon-name></italic> arise from the same apicomesal location on the apex, while those of <italic><tp:taxon-name><tp:taxon-name-part taxon-name-part-type="genus">Leucotrichia</tp:taxon-name-part> <tp:taxon-name-part taxon-name-part-type="species">tapantia</tp:taxon-name-part></tp:taxon-name></italic> are separated from each other in more apicolateral locations. Additionally, the mesal projection on the posterior margin of sternum VIII is pointed in <italic><tp:taxon-name><tp:taxon-name-part taxon-name-part-type="genus">Leucotrichia</tp:taxon-name-part> <tp:taxon-name-part taxon-name-part-type="species">dianeae</tp:taxon-name-part></tp:taxon-name></italic> and rounded in <italic><tp:taxon-name><tp:taxon-name-part taxon-name-part-type="genus">Leucotrichia</tp:taxon-name-part> <tp:taxon-name-part taxon-name-part-type="species">tapantia</tp:taxon-name-part></tp:taxon-name></italic>. The rugose ventral surface of the apex of the mesoventral process on sternum VII separates <italic><tp:taxon-name><tp:taxon-name-part taxon-name-part-type="genus">Leucotrichia</tp:taxon-name-part> <tp:taxon-name-part taxon-name-part-type="species">dianeae</tp:taxon-name-part></tp:taxon-name></italic> from all 3 of the other species.</p></tp:treatment-sec><tp:treatment-sec sec-type="Description"><title>Description.</title><p><italic>Male</italic>. Length of forewing 3.4–4.1 mm (n=10). Head unmodified, with 3 ocelli; antennae unmodified. Dorsum of head dark brown with yellow setae; thorax dark brown with dark brown and yellow setae dorsally, brown ventrally; leg segments with brown setae. Forewings covered with fine yellow setae with dark brown setae at edges and apex. <italic>Genitalia</italic>. Abdominal sternum VII with pointed, rugose mesoventral process with small basal ridge. Sternum VIII lateral projection elongate, extending dorsad, apex bearing tuft of prominent setae (Fig. <xref ref-type="fig" rid="F15">15B</xref>), in ventral view with posterior margin concave with small, pointed mesal projection (Fig. <xref ref-type="fig" rid="F15">15D</xref>). Segment IX anterolateral margin convex, posterolateral margin irregular; in dorsal view anterior margin concave, posterior margin straight. Tergum × with dorsal sclerite slender; ventral sclerite semielliptic with tridentate posterior margin; membranous apex subquadrate. Subgenital plate with dorsal arm digitate; ventral arm slender, arched mesally, apex acute, in ventral view oblong. Inferior appendage broadest basally, apex digitate, bearing single dorsal spine; in ventral view with basal projection on outer margin and emargination on inner margin. Phallus apex bearing pair of internal apodemes, pair of broad mesolateral membranous lobes, apex divided into pair of lateral lobes.</p><p><italic>Holotype male</italic>: <bold>COSTA RICA:</bold> Cartago, Reserva Tapantí, waterfall, ca. 1km (road) NW tunnel, <named-content xmlns:xlink="http://www.w3.org/1999/xlink" content-type="dwc:verbatimCoordinates" xlink:type="simple">9.69°N, 83.76°W</named-content>, 2-3.viii.1990, el. 1600 m, Holzenthal, Blahnik, and Muñoz (UMSP000201649) (UMSP). <italic>Paratypes</italic>: same data as holotype, 9 males (UMSP); Cartago, Reserva Tapantí, waterfall, ca. 1km (road) NW tunnel, <named-content xmlns:xlink="http://www.w3.org/1999/xlink" content-type="dwc:verbatimCoordinates" xlink:type="simple">9.69°N, 83.76°W</named-content>, 2–3.viii.1990, el. 1600m, Holzenthal, Blahnik, and Muñoz, 1 male (in alcohol) (UMSP); Cartago, Reserva Tapantí, waterfall, ca. 1 km (road) NW tunnel, <named-content xmlns:xlink="http://www.w3.org/1999/xlink" content-type="dwc:verbatimCoordinates" xlink:type="simple">9.69°N, 83.76°W</named-content>, 10.vi.1988, el. 1600m, C.M. and O.S. Flint and R.W. Holzenthal, 1 male (NMNH).</p></tp:treatment-sec><tp:treatment-sec sec-type="Etymology"><title>Etymology.</title><p>Named in honor of R. E. Thomson’s mother, Diane Thomson, who has always been supportive of her daughter’s entomological inclinations.</p></tp:treatment-sec><tp:treatment-sec><!--Section generated to contain objects referenced in tp:taxon-treatment.--><fig id="F15" position="float" orientation="portrait"><label>Figure 15.</label><caption><p><italic><tp:taxon-name><tp:taxon-name-part taxon-name-part-type="genus">Leucotrichia</tp:taxon-name-part> <tp:taxon-name-part taxon-name-part-type="species">dianeae</tp:taxon-name-part></tp:taxon-name></italic> sp. n. (UMSP000201649). Male genitalia: <bold>A</bold> segments IX–X, lateral (base of phallus crosshatched) <bold>B</bold> segments VII–VIII and segment IX margin, lateral <bold>C</bold> segments IX–X, dorsal <bold>D</bold> segments VII–IX, ventral <bold>E</bold> phallus, lateral <bold>F</bold> phallus, dorsal.</p></caption><graphic xmlns:xlink="http://www.w3.org/1999/xlink" xlink:href="zookeys-499-001-g015.jpg" position="float" orientation="portrait" xlink:type="simple" id="oo_42375.jpg"/></fig></tp:treatment-sec></tp:taxon-treatment>
