# Supplementary material for: A revision of the Neotropical caddisfly genus Leucotrichia Mosely, 1934 (Hydroptilidae, Leucotrichiinae)
Source: Zookeys. 2015 Apr 23;(499):1–100. doi: 10.3897/zookeys.499.8360 (PMC4410161; doi:10.3897/zookeys.499.8360)
Supplement: XML Treatment for Leucotrichia dinamica [file zookeys.499.8360-treatment14.xml]

<!DOCTYPE tp:taxon-treatment
  PUBLIC "-//TaxonX//DTD Taxonomic Treatment Publishing DTD v0 20100105//EN" "tax-treatment-NSO.dtd">
<tp:taxon-treatment xmlns:tp="http://www.plazi.org/taxpub"><tp:treatment-meta><kwd-group><label>Taxon classification</label><kwd><named-content content-type="kingdom">Animalia</named-content></kwd><kwd><named-content content-type="order">Trichoptera</named-content></kwd><kwd><named-content content-type="family">Hydroptilidae</named-content></kwd></kwd-group><mixed-citation publication-type="journal"><person-group><name><surname>Thomson</surname><given-names>Robin E.</given-names></name><name><surname>Holzenthal</surname><given-names>Ralph W.</given-names></name></person-group><article-title>A revision of the Neotropical caddisfly genus <italic><tp:taxon-name><tp:taxon-name-part taxon-name-part-type="genus">Leucotrichia</tp:taxon-name-part></tp:taxon-name></italic> Mosely, 1934 (<tp:taxon-name><tp:taxon-name-part taxon-name-part-type="family">Hydroptilidae</tp:taxon-name-part></tp:taxon-name>, <tp:taxon-name><tp:taxon-name-part taxon-name-part-type="subfamily">Leucotrichiinae</tp:taxon-name-part></tp:taxon-name>)</article-title><source>Zookeys</source><day>23</day><month>4</month><year>2015</year><volume>2015</volume><issue>499</issue><fpage>1</fpage><lpage>100</lpage><pub-id pub-id-type="doi">10.3897/zookeys.499.8360</pub-id></mixed-citation></tp:treatment-meta><tp:nomenclature><tp:taxon-name>
                            <tp:taxon-name-part taxon-name-part-type="genus">Leucotrichia</tp:taxon-name-part>
                            <tp:taxon-name-part taxon-name-part-type="species">dinamica</tp:taxon-name-part>
                        </tp:taxon-name><tp:taxon-authority>Bueno-Soria, 2010</tp:taxon-authority><xref ref-type="fig" rid="F16">Fig. 16</xref><tp:nomenclature-citation-list><tp:nomenclature-citation><tp:taxon-name><tp:taxon-name-part taxon-name-part-type="species">dinamica</tp:taxon-name-part></tp:taxon-name><comment> Bueno-Soria, 2010: 23 [Type locality: Mexico, Distrito Federal, Delgación Magdalena-Contreras, Parque “Los Dinamos”; CNIN; male].</comment></tp:nomenclature-citation></tp:nomenclature-citation-list></tp:nomenclature><tp:treatment-sec sec-type="Diagnosis"><title>Diagnosis.</title><!--PageBreak--><p><italic><tp:taxon-name><tp:taxon-name-part taxon-name-part-type="genus">Leucotrichia</tp:taxon-name-part> <tp:taxon-name-part taxon-name-part-type="species">dinamica</tp:taxon-name-part></tp:taxon-name></italic> is distinct from all other species in the genus due to the presence of the large scissor-like apical sclerites on the phallus apex (Fig. <xref ref-type="fig" rid="F16">16F</xref>). The semielliptic sclerite found on the basal loop of the phallus midlength complex is also unique to <italic><tp:taxon-name><tp:taxon-name-part taxon-name-part-type="genus">Leucotrichia</tp:taxon-name-part> <tp:taxon-name-part taxon-name-part-type="species">dinamica</tp:taxon-name-part></tp:taxon-name></italic>.</p></tp:treatment-sec><tp:treatment-sec sec-type="Description"><title>Description.</title><p><italic>Male</italic>. Length of forewing 5.1 mm (n=1). Head unmodified, with 3 ocelli; antennae unmodified. Color in alcohol brown. <italic>Genitalia</italic>. Abdominal sternum VII with acute mesoventral process with apex enlarged in ventral view. Sternum VIII in ventral view with posterior margin concave. Segment IX anterolateral margin produced dorsolaterally, posterolateral margin irregular; in dorsal view anterior margin concave, posterior margin straight. Tergum × with dorsal sclerite simple; ventral sclerite semielliptic with tridentate posterior margin; membranous apex truncate. Subgenital plate with dorsal arm slender, arched mesally, apex slightly hooked dorsad; in ventral view, ovate and produced apically with small emargination; ventral arm digitate, apex slightly hooked dorsad, in ventral view oval. Inferior appendage dorsomesally “humped,” apex acute, bearing single dorsal spine; in ventral view with elongate basal projection strongly bent inward, apex strongly curved outward. Phallus with basal loop with mesal semielliptic sclerite and removed from “windows,” apex bearing pair of elongate internal sclerites and pair of scissor-like apical sclerites.</p></tp:treatment-sec><tp:treatment-sec sec-type="Material examined"><title>Material examined.</title><p><italic>Holotype male</italic>: <bold>MEXICO: Distrito Federal:</bold> Delegación Magdalena-Contreras, Parque “Los Dinamos,” elev. 3091 m, 29.vi.2007, M. Razo and R. Juarez (in alcohol) (UMSP000140694) (CNIN).</p></tp:treatment-sec><tp:treatment-sec sec-type="Etymology"><title>Etymology.</title><p>Named for Los Dinamos, the location where the holotype was collected.</p></tp:treatment-sec><tp:treatment-sec><!--Section generated to contain objects referenced in tp:taxon-treatment.--><fig id="F16" position="float" orientation="portrait"><label>Figure 16.</label><caption><p><italic><tp:taxon-name><tp:taxon-name-part taxon-name-part-type="genus">Leucotrichia</tp:taxon-name-part> <tp:taxon-name-part taxon-name-part-type="species">dinamica</tp:taxon-name-part></tp:taxon-name></italic> Bueno-Soria, 2010 (UMSP000140694). Male genitalia: <bold>A</bold> segments IX–X, lateral (base of phallus crosshatched) <bold>B</bold> segments VII–VIII and segment IX margin, lateral <bold>C</bold> segments IX–X, dorsal <bold>D</bold> segments VII–IX, ventral <bold>E</bold> phallus, lateral <bold>F</bold> phallus, dorsal.</p></caption><graphic xmlns:xlink="http://www.w3.org/1999/xlink" xlink:href="zookeys-499-001-g016.jpg" position="float" orientation="portrait" xlink:type="simple" id="oo_42376.jpg"/></fig></tp:treatment-sec></tp:taxon-treatment>
