# Supplementary material for: A revision of the Neotropical caddisfly genus Leucotrichia Mosely, 1934 (Hydroptilidae, Leucotrichiinae)
Source: Zookeys. 2015 Apr 23;(499):1–100. doi: 10.3897/zookeys.499.8360 (PMC4410161; doi:10.3897/zookeys.499.8360)
Supplement: XML Treatment for Leucotrichia extraordinaria [file zookeys.499.8360-treatment15.xml]

<!DOCTYPE tp:taxon-treatment
  PUBLIC "-//TaxonX//DTD Taxonomic Treatment Publishing DTD v0 20100105//EN" "tax-treatment-NSO.dtd">
<tp:taxon-treatment xmlns:tp="http://www.plazi.org/taxpub"><tp:treatment-meta><kwd-group><label>Taxon classification</label><kwd><named-content content-type="kingdom">Animalia</named-content></kwd><kwd><named-content content-type="order">Trichoptera</named-content></kwd><kwd><named-content content-type="family">Hydroptilidae</named-content></kwd></kwd-group><mixed-citation publication-type="journal"><person-group><name><surname>Thomson</surname><given-names>Robin E.</given-names></name><name><surname>Holzenthal</surname><given-names>Ralph W.</given-names></name></person-group><article-title>A revision of the Neotropical caddisfly genus <italic><tp:taxon-name><tp:taxon-name-part taxon-name-part-type="genus">Leucotrichia</tp:taxon-name-part></tp:taxon-name></italic> Mosely, 1934 (<tp:taxon-name><tp:taxon-name-part taxon-name-part-type="family">Hydroptilidae</tp:taxon-name-part></tp:taxon-name>, <tp:taxon-name><tp:taxon-name-part taxon-name-part-type="subfamily">Leucotrichiinae</tp:taxon-name-part></tp:taxon-name>)</article-title><source>Zookeys</source><day>23</day><month>4</month><year>2015</year><volume>2015</volume><issue>499</issue><fpage>1</fpage><lpage>100</lpage><pub-id pub-id-type="doi">10.3897/zookeys.499.8360</pub-id></mixed-citation></tp:treatment-meta><tp:nomenclature><tp:taxon-name>
                            <tp:taxon-name-part taxon-name-part-type="genus">Leucotrichia</tp:taxon-name-part>
                            <tp:taxon-name-part taxon-name-part-type="species">extraordinaria</tp:taxon-name-part>
                        </tp:taxon-name><tp:taxon-authority>Bueno-Soria, Santiago-Fragoso &amp; Barba-Álvarez, 2001</tp:taxon-authority><xref ref-type="fig" rid="F17">Fig. 17</xref><!--PageBreak--><tp:nomenclature-citation-list><tp:nomenclature-citation><tp:taxon-name><tp:taxon-name-part taxon-name-part-type="species">extraordinaria</tp:taxon-name-part></tp:taxon-name><comment> Bueno-Soria, Santiago-Fragoso &amp; Barba Álvarez, 2001: 145 [Type locality: Mexico, Tabasco, Municipio de Huimanguillo, Arroyo las Flores, Villa de Guadelupe 2<sup>a</sup> sección Los Chimalapas, km 5 Ruta Malpasito-Carlos A. Madrazo, <named-content xmlns:xlink="http://www.w3.org/1999/xlink" content-type="dwc:verbatimCoordinates" xlink:type="simple">17°22'05"N, 93°36'25"W</named-content>; CNIN; male].</comment></tp:nomenclature-citation></tp:nomenclature-citation-list></tp:nomenclature><tp:treatment-sec sec-type="Diagnosis"><title>Diagnosis.</title><p>This species is similar to <italic><tp:taxon-name><tp:taxon-name-part taxon-name-part-type="genus">Leucotrichia</tp:taxon-name-part> <tp:taxon-name-part taxon-name-part-type="species">bicornuta</tp:taxon-name-part></tp:taxon-name></italic>, <italic><tp:taxon-name><tp:taxon-name-part taxon-name-part-type="genus">Leucotrichia</tp:taxon-name-part> <tp:taxon-name-part taxon-name-part-type="species">dianeae</tp:taxon-name-part></tp:taxon-name></italic>, and <italic><tp:taxon-name><tp:taxon-name-part taxon-name-part-type="genus">Leucotrichia</tp:taxon-name-part> <tp:taxon-name-part taxon-name-part-type="species">tapantia</tp:taxon-name-part></tp:taxon-name></italic> sp. n. These species share a similar combination of characteristics present in the phallus and the posterolateral margin of sternum VIII, as discussed under <italic><tp:taxon-name><tp:taxon-name-part taxon-name-part-type="genus">Leucotrichia</tp:taxon-name-part> <tp:taxon-name-part taxon-name-part-type="species">bicornuta</tp:taxon-name-part></tp:taxon-name></italic>. <italic><tp:taxon-name><tp:taxon-name-part taxon-name-part-type="genus">Leucotrichia</tp:taxon-name-part> <tp:taxon-name-part taxon-name-part-type="species">extraordinaria</tp:taxon-name-part></tp:taxon-name></italic> can be easily recognized by the single peg-like seta that occurs on the apex of the posterolateral projection of sternum VIII; the other 3 species all bear long, prominent setae in this location. The posterolateral projection is also much narrower and more acute in <italic><tp:taxon-name><tp:taxon-name-part taxon-name-part-type="genus">Leucotrichia</tp:taxon-name-part> <tp:taxon-name-part taxon-name-part-type="species">extraordinaria</tp:taxon-name-part></tp:taxon-name></italic> than in the other 3 species. Additionally, the concave posterior margin of sternum VIII, when viewed ventrally, is much more rounded in <italic><tp:taxon-name><tp:taxon-name-part taxon-name-part-type="genus">Leucotrichia</tp:taxon-name-part> <tp:taxon-name-part taxon-name-part-type="species">extraordinaria</tp:taxon-name-part></tp:taxon-name></italic> than in <italic><tp:taxon-name><tp:taxon-name-part taxon-name-part-type="genus">Leucotrichia</tp:taxon-name-part> <tp:taxon-name-part taxon-name-part-type="species">bicornuta</tp:taxon-name-part></tp:taxon-name></italic>. It also lacks the small mesal projection present in both <italic><tp:taxon-name><tp:taxon-name-part taxon-name-part-type="genus">Leucotrichia</tp:taxon-name-part> <tp:taxon-name-part taxon-name-part-type="species">tapantia</tp:taxon-name-part></tp:taxon-name></italic> and <italic><tp:taxon-name><tp:taxon-name-part taxon-name-part-type="genus">Leucotrichia</tp:taxon-name-part> <tp:taxon-name-part taxon-name-part-type="species">dianeae</tp:taxon-name-part></tp:taxon-name></italic>.</p></tp:treatment-sec><tp:treatment-sec sec-type="Description"><title>Description.</title><p><italic>Male</italic>. Length of forewing 2.4 mm (n=1). Head unmodified, with 3 ocelli; antennae unmodified. Color in alcohol brown. <italic>Genitalia</italic>. Abdominal sternum VII with digitate mesoventral process. Sternum VIII posteroventral projection bearing single peg-like spine, in ventral view with posterior margin concave. Segment IX anterolateral margin convex, posterolateral margin irregular; in dorsal view anterior margin concave, posterior margin straight. Tergum × with dorsal sclerite simple; ventral sclerite broadest mesally, dorsal and ventral apices knoblike; membranous apex with 2 digitate projections and 1 large subtriangular projection extending posteriad. Subgenital plate with dorsal arm tapering apically, extending dorsad; ventral arm tapering apically, apex slightly hooked dorsad, in ventral view with small apical emargination. Inferior appendage dorsomesally “humped,” bearing single dorsal spine; in ventral view sinuate. Phallus apex bearing multiple pairs of elongate internal sclerites and pair of apical membranous lobes.</p></tp:treatment-sec><tp:treatment-sec sec-type="Material examined"><title>Material examined.</title><p><italic>Holotype male</italic>: <bold>MEXICO: Tabasco:</bold> Municipio de Huimanguillo, Arroyo las Flores, Villa de Guadalupe 2<sup>a</sup> sección Los Chimalapas, km 5 Ruta Malpasito-Carlos A. Madrazo, <named-content xmlns:xlink="http://www.w3.org/1999/xlink" content-type="dwc:verbatimCoordinates" xlink:type="simple">17°22'05"N 93°36'25"W</named-content>, 26.vi.1999, J. Bueno and R. Barba (in alcohol) (UMSP000140695) (CNIN).</p></tp:treatment-sec><tp:treatment-sec sec-type="Etymology"><title>Etymology.</title><p><italic>Extraordinaria</italic>, Spanish indicating “uncommon”, referring to the shape of sternum VIII.</p></tp:treatment-sec><tp:treatment-sec><!--Section generated to contain objects referenced in tp:taxon-treatment.--><fig id="F17" position="float" orientation="portrait"><label>Figure 17.</label><caption><p><italic><tp:taxon-name><tp:taxon-name-part taxon-name-part-type="genus">Leucotrichia</tp:taxon-name-part> <tp:taxon-name-part taxon-name-part-type="species">extraordinaria</tp:taxon-name-part></tp:taxon-name></italic> Bueno-Soria, Santiago-Fragoso &amp; Barba-Álvarez, 2001 (UMSP000140695). Male genitalia: <bold>A</bold> segments IX–X, lateral (base of phallus crosshatched) <bold>B</bold> segments VII–VIII and segment IX margin, lateral <bold>C</bold> segments IX–X, dorsal <bold>D</bold> segments VII–IX, ventral <bold>E</bold> phallus, lateral <bold>F</bold> phallus, dorsal.</p></caption><graphic xmlns:xlink="http://www.w3.org/1999/xlink" xlink:href="zookeys-499-001-g017.jpg" position="float" orientation="portrait" xlink:type="simple" id="oo_42377.jpg"/></fig></tp:treatment-sec></tp:taxon-treatment>
