# Supplementary material for: A revision of the Neotropical caddisfly genus Leucotrichia Mosely, 1934 (Hydroptilidae, Leucotrichiinae)
Source: Zookeys. 2015 Apr 23;(499):1–100. doi: 10.3897/zookeys.499.8360 (PMC4410161; doi:10.3897/zookeys.499.8360)
Supplement: XML Treatment for Leucotrichia fairchildi [file zookeys.499.8360-treatment16.xml]

<!DOCTYPE tp:taxon-treatment
  PUBLIC "-//TaxonX//DTD Taxonomic Treatment Publishing DTD v0 20100105//EN" "tax-treatment-NSO.dtd">
<tp:taxon-treatment xmlns:tp="http://www.plazi.org/taxpub"><tp:treatment-meta><kwd-group><label>Taxon classification</label><kwd><named-content content-type="kingdom">Animalia</named-content></kwd><kwd><named-content content-type="order">Trichoptera</named-content></kwd><kwd><named-content content-type="family">Hydroptilidae</named-content></kwd></kwd-group><mixed-citation publication-type="journal"><person-group><name><surname>Thomson</surname><given-names>Robin E.</given-names></name><name><surname>Holzenthal</surname><given-names>Ralph W.</given-names></name></person-group><article-title>A revision of the Neotropical caddisfly genus <italic><tp:taxon-name><tp:taxon-name-part taxon-name-part-type="genus">Leucotrichia</tp:taxon-name-part></tp:taxon-name></italic> Mosely, 1934 (<tp:taxon-name><tp:taxon-name-part taxon-name-part-type="family">Hydroptilidae</tp:taxon-name-part></tp:taxon-name>, <tp:taxon-name><tp:taxon-name-part taxon-name-part-type="subfamily">Leucotrichiinae</tp:taxon-name-part></tp:taxon-name>)</article-title><source>Zookeys</source><day>23</day><month>4</month><year>2015</year><volume>2015</volume><issue>499</issue><fpage>1</fpage><lpage>100</lpage><pub-id pub-id-type="doi">10.3897/zookeys.499.8360</pub-id></mixed-citation></tp:treatment-meta><tp:nomenclature><tp:taxon-name>
                            <tp:taxon-name-part taxon-name-part-type="genus">Leucotrichia</tp:taxon-name-part>
                            <tp:taxon-name-part taxon-name-part-type="species">fairchildi</tp:taxon-name-part>
                        </tp:taxon-name><tp:taxon-authority>Flint, 1970</tp:taxon-authority><xref ref-type="fig" rid="F3">Figs 3A</xref><xref ref-type="fig" rid="F18">, 18</xref><tp:nomenclature-citation-list><tp:nomenclature-citation><tp:taxon-name><tp:taxon-name-part taxon-name-part-type="species">fairchildi</tp:taxon-name-part></tp:taxon-name><comment> Flint, 1970: 10 [Type locality: Panama, Cocle, El Valle; MCZ; male]; <xref ref-type="bibr" rid="B12">1968</xref>: 38 [male, female, Grenada, but misidentified as <italic><tp:taxon-name><tp:taxon-name-part taxon-name-part-type="species">sarita</tp:taxon-name-part></tp:taxon-name></italic>]. — <xref ref-type="bibr" rid="B7">Botosaneanu and Sakal 1992</xref>: 201 [biology]. — <xref ref-type="bibr" rid="B20">Flint and Sykora 1993</xref>: 54 [Grenada, but misidentified as <italic><tp:taxon-name><tp:taxon-name-part taxon-name-part-type="species">sarita</tp:taxon-name-part></tp:taxon-name></italic>]. — <xref ref-type="bibr" rid="B5">Botosaneanu and Alkins-Koo 1993</xref>:7 [larva, case]. — <tp:taxon-name><tp:taxon-name-part taxon-name-part-type="tribe">Leucotrichiini</tp:taxon-name-part></tp:taxon-name>, case 2 <xref ref-type="bibr" rid="B5">Botosaneanu and Alkins-Koo 1993</xref>: 14 [female]. — <xref ref-type="bibr" rid="B18">Flint 1996</xref>: 86 [to synonymy].</comment></tp:nomenclature-citation></tp:nomenclature-citation-list></tp:nomenclature><tp:treatment-sec sec-type="Diagnosis"><title>Diagnosis.</title><p><italic><tp:taxon-name><tp:taxon-name-part taxon-name-part-type="genus">Leucotrichia</tp:taxon-name-part> <tp:taxon-name-part taxon-name-part-type="species">fairchildi</tp:taxon-name-part></tp:taxon-name></italic> is similar to <italic><tp:taxon-name><tp:taxon-name-part taxon-name-part-type="genus">Leucotrichia</tp:taxon-name-part> <tp:taxon-name-part taxon-name-part-type="species">imitator</tp:taxon-name-part></tp:taxon-name></italic>, <italic><tp:taxon-name><tp:taxon-name-part taxon-name-part-type="genus">Leucotrichia</tp:taxon-name-part> <tp:taxon-name-part taxon-name-part-type="species">pictipes</tp:taxon-name-part></tp:taxon-name></italic>, and <italic><tp:taxon-name><tp:taxon-name-part taxon-name-part-type="genus">Leucotrichia</tp:taxon-name-part> <tp:taxon-name-part taxon-name-part-type="species">sarita</tp:taxon-name-part></tp:taxon-name></italic>; the <italic><tp:taxon-name><tp:taxon-name-part taxon-name-part-type="species">pictipes</tp:taxon-name-part></tp:taxon-name></italic> species group consists of these 4 species. In addition to the similarities discussed under “Species Relationships”, these species also possess similarities in the shape of the inferior appendage and sternum VII, when seen in lateral view, and in the presence of hollow sections of the subgenital plate (Fig. <xref ref-type="fig" rid="F18">18A</xref>). While the head modifications of <italic><tp:taxon-name><tp:taxon-name-part taxon-name-part-type="genus">Leucotrichia</tp:taxon-name-part> <tp:taxon-name-part taxon-name-part-type="species">fairchildi</tp:taxon-name-part></tp:taxon-name></italic> (Fig. <xref ref-type="fig" rid="F3">3A</xref>) may be most similar to those of <italic><tp:taxon-name><tp:taxon-name-part taxon-name-part-type="genus">Leucotrichia</tp:taxon-name-part> <tp:taxon-name-part taxon-name-part-type="species">pictipes</tp:taxon-name-part></tp:taxon-name></italic>, the broadened basal flagellum of the antennae and the setiferous protuberance on the dorsum of the head make <italic><tp:taxon-name><tp:taxon-name-part taxon-name-part-type="genus">Leucotrichia</tp:taxon-name-part> <tp:taxon-name-part taxon-name-part-type="species">fairchildi</tp:taxon-name-part></tp:taxon-name></italic> easily distinguishable from <italic><tp:taxon-name><tp:taxon-name-part taxon-name-part-type="genus">Leucotrichia</tp:taxon-name-part> <tp:taxon-name-part taxon-name-part-type="species">pictipes</tp:taxon-name-part></tp:taxon-name></italic> (Fig. <xref ref-type="fig" rid="F3">3C</xref>). And both the peglike setae present on the phallus apex (Figs <xref ref-type="fig" rid="F18">18E, F</xref>) and the small mesoventral process on sternum VII in place of prominent setae (Fig. <xref ref-type="fig" rid="F18">18B</xref>) are characteristics that separate <italic><tp:taxon-name><tp:taxon-name-part taxon-name-part-type="genus">Leucotrichia</tp:taxon-name-part> <tp:taxon-name-part taxon-name-part-type="species">fairchildi</tp:taxon-name-part></tp:taxon-name></italic> from all 3 of the other species.</p></tp:treatment-sec><tp:treatment-sec sec-type="Description"><title>Description.</title><!--PageBreak--><p><italic>Male</italic>. Length of forewing 2.1–3.1 mm (n=53). Head with posterolateral wart large, eversible, with membranous lobe beneath; anteromesally with asymmetrical, setiferous protuberance, with 2 ocelli; antennae with scape enlarged, basal flagellum very broad. Dorsum of head dark brown with light yellow setae; thorax dark brown with light yellow setae dorsally, brown ventrally; leg segments with brown and yellow setae. Forewings covered with fine brown setae with bands of yellow setae basally and scattered patches of yellow setae apically. <italic>Genitalia</italic>. Abdominal sternum VII with short, pointed mesoventral process. Sternum VIII in ventral view with posterior margin concave. Segment IX anterolateral margin produced dorsolaterally, posterolateral margin convex; in dorsal view anterior margin concave, posterior margin concave. Tergum × with dorsal sclerite slender, elongate; ventral sclerite semielliptic with tridentate posterior margin; membranous apex amorphous. Subgenital plate bulbous, with hollow interior; with dorsal arm not apparent; ventral arm slender, acute, extending dorsad, in ventral view lanceolate. Inferior appendage straight, with small apicodorsal projection, bearing single dorsal spine; in ventral view apex hooked inward, broadly rounded on outer margin. Phallus apex trilobed, 2 lateral lobes with darkened dorsal margin, all 3 lobes bearing peglike setae on dorsal surface.</p></tp:treatment-sec><tp:treatment-sec sec-type="Material examined"><title>Material examined.</title><!--PageBreak--><p><italic>Holotype male</italic>: Holotype deposited at MCZ, but unable to be located. <italic>Nontypes</italic>: <bold>COLOMBIA: Antioquia:</bold> Quebrada La Jiménez, Municipio Sopetrán, elev. 780 m, trap C, 1983-1984, U. Matthias, 2 females (in alcohol) (NMNH); Quebrada La Jiménez, Municipio Sopetrán, elev. 780 m, trap C, 13.vii.1983, U. Matthias, 1 female (in alcohol) (NMNH); Quebrada La Jiménez, Municipio Sopetrán, elev. 780 m, trap C, 22.v.1983, U. Matthias, 3 males, 3 females (in alcohol) (NMNH); <bold>Tolima:</bold> Armero, near Guayabal, 2–10.ii.1977, #58 malaise trap, E.L. Peyton, 3 males (NMNH); Armero, near Guayabal, 2–10.ii.1977, malaise trap, E.L. Peyton, 1 male (in alcohol) (NMNH); <bold>COSTA RICA: Guanacaste:</bold> Parque Nacional Guanacaste, ca. 0.7 km N Est. Maritza, <named-content xmlns:xlink="http://www.w3.org/1999/xlink" content-type="dwc:verbatimCoordinates" xlink:type="simple">10.96°N, 85.50°W</named-content>, 31.viii.1990, el. 550 m, Huisman and Quesada, 3 males (UMSP); Parque Nacional Guanacaste, ca. 0.7 km N Est. Maritza, <named-content xmlns:xlink="http://www.w3.org/1999/xlink" content-type="dwc:verbatimCoordinates" xlink:type="simple">10.96°N, 85.50°W</named-content>, 31.viii.1990, el. 550 m, Huisman and Quesada, 6 females (UMSP); <bold>ECUADOR:</bold> Quevedo, 36 km NE, elev. 1100’, 21.vii.1976, black light, Jeffrey Cohen, 7 males (in alcohol) (NMNH); <bold>EL SALVADOR:</bold> 2 mi. N of Candelaria, 7.viii.1967, O.S. Flint, Jr., 1 male (NMNH); <bold>GRENADA:</bold> 2 mi. E of L. Grand Etang, 4-8.viii.1963, O.S. Flint, Jr., 7 males and 4 females (NMNH); 2 mi. E of L. Grand Etang, 4-8.viii.1963, O.S. Flint, Jr., 7 males, 10 females (in alcohol) (NMNH); St. Andrew, Great R., LaForce Bridges, <named-content xmlns:xlink="http://www.w3.org/1999/xlink" content-type="dwc:verbatimCoordinates" xlink:type="simple">12°07.6'N, 61°39.8'W</named-content>, 19.ix.1996, O.S. Flint, Jr., 2 females (in alcohol) (NMNH); St. John, Concord Valley, <named-content xmlns:xlink="http://www.w3.org/1999/xlink" content-type="dwc:verbatimCoordinates" xlink:type="simple">12°07.0'N, 61°44.0'W</named-content>, 14.ix.1996, O.S. Flint, Jr., 2 females (in alcohol) (NMNH); <bold>PANAMA:</bold> Barro Colorado Island, Snyder-Molino trail, marker 3, light trap III, 10-16.iii.1989, H. Wolda, 1 male (in alcohol) (NMNH); <bold>TOBAGO:</bold> Charlotteville, 5 km S, Hermitage R., <named-content xmlns:xlink="http://www.w3.org/1999/xlink" content-type="dwc:verbatimCoordinates" xlink:type="simple">11°19'N, 60°34'W</named-content>, 10-11.vii.1993, UV light, O.S. Flint, Jr. and N.E. Adams, 1 male (NMNH); Speyside, 1 km NW, Doctor Riv., <named-content xmlns:xlink="http://www.w3.org/1999/xlink" content-type="dwc:verbatimCoordinates" xlink:type="simple">11°18'N, 60°32'W</named-content>, 12.vi.1993, UV light, O.S. Flint, Jr. and N.E. Adams, 1 male (in alcohol) (NMNH); Speyside, 1 km NW, Doctor Riv., <named-content xmlns:xlink="http://www.w3.org/1999/xlink" content-type="dwc:verbatimCoordinates" xlink:type="simple">11°18'N, 60°32'W</named-content>, 12.vi.1993, by net, O.S. Flint, Jr., 4 males (NMNH); St. John, Speyside, 1 km NW, Doctor Riv., <named-content xmlns:xlink="http://www.w3.org/1999/xlink" content-type="dwc:verbatimCoordinates" xlink:type="simple">11°18'N, 60°32'W</named-content>, 12-13.vi.1993, W.N. Mathis, 1 male (NMNH); Parlatuvier West River, <named-content xmlns:xlink="http://www.w3.org/1999/xlink" content-type="dwc:verbatimCoordinates" xlink:type="simple">11°18'N, 60°39'W</named-content>, 14.vi.1993, by net, O.S. Flint, Jr., 1 male, 1 female (NMNH); <bold>TRINIDAD:</bold> Marianne R., 9 km S, Blanchisseuse, <named-content xmlns:xlink="http://www.w3.org/1999/xlink" content-type="dwc:verbatimCoordinates" xlink:type="simple">10°46'N, 61°18'W</named-content>, 25.vi.1993, by net, O.S. Flint, Jr., 4 males (NMNH); Marianne R., 9 km S, Blanchisseuse, <named-content xmlns:xlink="http://www.w3.org/1999/xlink" content-type="dwc:verbatimCoordinates" xlink:type="simple">10°46'N, 61°18'W</named-content>, 28.vi.1993, UV light, O.S. Flint, Jr. and N.E. Adams, 1 male (in alcohol) (NMNH); Paria River, stream, iii.1985, light trap, V. Jones, 7 males (in alcohol) (NMNH); Maracas Falls, elev. 270 m, <named-content xmlns:xlink="http://www.w3.org/1999/xlink" content-type="dwc:verbatimCoordinates" xlink:type="simple">10°44'N, 61°24'W</named-content>, 18.vi.1993, UV light, O.S. Flint, Jr., 1 female (in alcohol) (NMNH); <bold>VENEZUELA: Sucre:</bold> Península de Paria, Puerto Viejo, “Río el Pozo,” <named-content xmlns:xlink="http://www.w3.org/1999/xlink" content-type="dwc:verbatimCoordinates" xlink:type="simple">11°43.073'N, 62°28.569'W</named-content>, elev. 20 m, 3.iv.1995, Holzenthal, Flint, and Cressa, 1 female (NMNH).</p></tp:treatment-sec><tp:treatment-sec sec-type="Etymology"><title>Etymology.</title><p>Named in honor of G. Fairchild, the collector of the holotype specimen.</p></tp:treatment-sec><tp:treatment-sec><!--Section generated to contain objects referenced in tp:taxon-treatment.--><fig id="F3" position="float" orientation="portrait"><label>Figure 3.</label><caption><p>Head and antennae: <bold>A</bold> <italic><tp:taxon-name><tp:taxon-name-part taxon-name-part-type="genus">Leucotrichia</tp:taxon-name-part> <tp:taxon-name-part taxon-name-part-type="species">fairchildi</tp:taxon-name-part></tp:taxon-name></italic> Flint, 1970 (UMSP000140357) <bold>B</bold> <italic><tp:taxon-name><tp:taxon-name-part taxon-name-part-type="genus">Leucotrichia</tp:taxon-name-part> <tp:taxon-name-part taxon-name-part-type="species">inflaticornis</tp:taxon-name-part></tp:taxon-name></italic> Botosaneanu, 1993 (UMSP000140327) <bold>C</bold> <italic><tp:taxon-name><tp:taxon-name-part taxon-name-part-type="genus">Leucotrichia</tp:taxon-name-part> <tp:taxon-name-part taxon-name-part-type="species">pictipes</tp:taxon-name-part></tp:taxon-name></italic> (Banks, 1911) (MCZ11597).</p></caption><graphic xmlns:xlink="http://www.w3.org/1999/xlink" xlink:href="zookeys-499-001-g003.jpg" position="float" orientation="portrait" xlink:type="simple" id="oo_42363.jpg"/></fig><fig id="F18" position="float" orientation="portrait"><label>Figure 18.</label><caption><p><italic><tp:taxon-name><tp:taxon-name-part taxon-name-part-type="genus">Leucotrichia</tp:taxon-name-part> <tp:taxon-name-part taxon-name-part-type="species">fairchildi</tp:taxon-name-part></tp:taxon-name></italic> Flint, 1970 (UMSP000140357). Male genitalia: <bold>A</bold> segments IX–X, lateral (base of phallus crosshatched) <bold>B</bold> segments VII–VIII and segment IX margin, lateral <bold>C</bold> segments IX–X, dorsal <bold>D</bold> segments VII–IX, ventral <bold>E</bold> phallus, lateral <bold>F</bold> phallus, dorsal.</p></caption><graphic xmlns:xlink="http://www.w3.org/1999/xlink" xlink:href="zookeys-499-001-g018.jpg" position="float" orientation="portrait" xlink:type="simple" id="oo_42378.jpg"/></fig></tp:treatment-sec><ref-list><ref id="B12"><mixed-citation xmlns:xlink="http://www.w3.org/1999/xlink" xlink:type="simple"><person-group><name name-style="western"><surname>Flint</surname><given-names>OS Jr</given-names></name></person-group> (<year>1968</year>) <article-title>Bredin-Archbold-Smithsonian Biological Survey of Dominica, 9. The <tp:taxon-name><tp:taxon-name-part taxon-name-part-type="order">Trichoptera</tp:taxon-name-part></tp:taxon-name> (Caddisflies) of the Lesser Antilles.</article-title><source>Proceedings of the United States National Museum</source><volume>125</volume>: <fpage>1</fpage>–<lpage>86</lpage>. doi: <ext-link ext-link-type="doi" xlink:href="10.5479/si.00963801.125-3665.1" xlink:type="simple">10.5479/si.00963801.125-3665.1</ext-link></mixed-citation></ref><ref id="B7"><mixed-citation xmlns:xlink="http://www.w3.org/1999/xlink" xlink:type="simple"><person-group><name name-style="western"><surname>Botosaneanu</surname><given-names>L</given-names></name><name name-style="western"><surname>Sakal</surname><given-names>D</given-names></name></person-group> (<year>1992</year>) <article-title>Ecological observations on the caddisflies (<tp:taxon-name><tp:taxon-name-part taxon-name-part-type="class">Insecta</tp:taxon-name-part></tp:taxon-name>: <tp:taxon-name><tp:taxon-name-part taxon-name-part-type="order">Trichoptera</tp:taxon-name-part></tp:taxon-name>) from Trinidad and Tobago (W. Indies).</article-title><source>Revue d’Hydrobiologie Tropicale</source><volume>25</volume>: <fpage>197</fpage>–<lpage>207</lpage>.</mixed-citation></ref><ref id="B20"><mixed-citation xmlns:xlink="http://www.w3.org/1999/xlink" xlink:type="simple"><person-group><name name-style="western"><surname>Flint</surname><given-names>OS Jr</given-names></name><name name-style="western"><surname>Sykora</surname><given-names>JL</given-names></name></person-group> (<year>1993</year>) <article-title>New species and records of caddisflies (<tp:taxon-name><tp:taxon-name-part taxon-name-part-type="class">Insecta</tp:taxon-name-part></tp:taxon-name>: <tp:taxon-name><tp:taxon-name-part taxon-name-part-type="order">Trichoptera</tp:taxon-name-part></tp:taxon-name>) from the Lesser Antilles, with special reference to Grenada.</article-title><source>Annals of Carnegie Museum</source><volume>62</volume>: <fpage>47</fpage>–<lpage>62</lpage>.</mixed-citation></ref><ref id="B5"><mixed-citation xmlns:xlink="http://www.w3.org/1999/xlink" xlink:type="simple"><person-group><name name-style="western"><surname>Botosaneanu</surname><given-names>L</given-names></name><name name-style="western"><surname>Alkins-Koo</surname><given-names>M</given-names></name></person-group> (<year>1993</year>) <article-title>The caddis flies (<tp:taxon-name><tp:taxon-name-part taxon-name-part-type="class">Insecta</tp:taxon-name-part></tp:taxon-name>: <tp:taxon-name><tp:taxon-name-part taxon-name-part-type="order">Trichoptera</tp:taxon-name-part></tp:taxon-name>) of Trinidad and Tobago, West Indies.</article-title><source>Bulletin de l’Institut Royal des Sciences Naturelles de Belgique, Entomologie</source><volume>63</volume>: <fpage>5</fpage>–<lpage>45</lpage>.</mixed-citation></ref><ref id="B18"><mixed-citation xmlns:xlink="http://www.w3.org/1999/xlink" xlink:type="simple"><person-group><name name-style="western"><surname>Flint</surname><given-names>OS Jr</given-names></name></person-group> (<year>1996</year>) <article-title>Studies of Neotropical caddisflies LV: <tp:taxon-name><tp:taxon-name-part taxon-name-part-type="order">Trichoptera</tp:taxon-name-part></tp:taxon-name> of Trinidad and Tobago.</article-title><source>Transactions of the American Entomological Society</source><volume>122</volume>: <fpage>67</fpage>–<lpage>113</lpage>.</mixed-citation></ref></ref-list></tp:taxon-treatment>
