# Supplementary material for: A revision of the Neotropical caddisfly genus Leucotrichia Mosely, 1934 (Hydroptilidae, Leucotrichiinae)
Source: Zookeys. 2015 Apr 23;(499):1–100. doi: 10.3897/zookeys.499.8360 (PMC4410161; doi:10.3897/zookeys.499.8360)
Supplement: XML Treatment for Leucotrichia forrota [file zookeys.499.8360-treatment17.xml]

<!DOCTYPE tp:taxon-treatment
  PUBLIC "-//TaxonX//DTD Taxonomic Treatment Publishing DTD v0 20100105//EN" "tax-treatment-NSO.dtd">
<tp:taxon-treatment xmlns:tp="http://www.plazi.org/taxpub"><tp:treatment-meta><kwd-group><label>Taxon classification</label><kwd><named-content content-type="kingdom">Animalia</named-content></kwd><kwd><named-content content-type="order">Trichoptera</named-content></kwd><kwd><named-content content-type="family">Hydroptilidae</named-content></kwd></kwd-group><mixed-citation publication-type="journal"><person-group><name><surname>Thomson</surname><given-names>Robin E.</given-names></name><name><surname>Holzenthal</surname><given-names>Ralph W.</given-names></name></person-group><article-title>A revision of the Neotropical caddisfly genus <italic><tp:taxon-name><tp:taxon-name-part taxon-name-part-type="genus">Leucotrichia</tp:taxon-name-part></tp:taxon-name></italic> Mosely, 1934 (<tp:taxon-name><tp:taxon-name-part taxon-name-part-type="family">Hydroptilidae</tp:taxon-name-part></tp:taxon-name>, <tp:taxon-name><tp:taxon-name-part taxon-name-part-type="subfamily">Leucotrichiinae</tp:taxon-name-part></tp:taxon-name>)</article-title><source>Zookeys</source><day>23</day><month>4</month><year>2015</year><volume>2015</volume><issue>499</issue><fpage>1</fpage><lpage>100</lpage><pub-id pub-id-type="doi">10.3897/zookeys.499.8360</pub-id></mixed-citation></tp:treatment-meta><tp:nomenclature><tp:taxon-name>
                            <tp:taxon-name-part taxon-name-part-type="genus">Leucotrichia</tp:taxon-name-part>
                            <tp:taxon-name-part taxon-name-part-type="species">forrota</tp:taxon-name-part>
                        </tp:taxon-name><tp:taxon-authority>Oláh &amp; Johanson, 2011</tp:taxon-authority><xref ref-type="fig" rid="F19">Fig. 19</xref><!--PageBreak--><tp:nomenclature-citation-list><tp:nomenclature-citation><tp:taxon-name><tp:taxon-name-part taxon-name-part-type="species">forrota</tp:taxon-name-part></tp:taxon-name><comment> Oláh &amp; Johanson, 2011: 160 [Type locality: Peru, San Martín Province, Río Huallaga tributary, small river passing Chazuta, NHRS; male].</comment></tp:nomenclature-citation></tp:nomenclature-citation-list></tp:nomenclature><tp:treatment-sec sec-type="Diagnosis"><title>Diagnosis.</title><p>This species is similar to <italic><tp:taxon-name><tp:taxon-name-part taxon-name-part-type="genus">Leucotrichia</tp:taxon-name-part> <tp:taxon-name-part taxon-name-part-type="species">inops</tp:taxon-name-part></tp:taxon-name></italic> and <italic><tp:taxon-name><tp:taxon-name-part taxon-name-part-type="genus">Leucotrichia</tp:taxon-name-part> <tp:taxon-name-part taxon-name-part-type="species">riostoumae</tp:taxon-name-part></tp:taxon-name></italic> sp. n. In all 3 species, the phallus apex is elongate, tubular, curving both ventrad and laterad, and bearing elongate sclerites or apodemes. <italic><tp:taxon-name><tp:taxon-name-part taxon-name-part-type="genus">Leucotrichia</tp:taxon-name-part> <tp:taxon-name-part taxon-name-part-type="species">forrota</tp:taxon-name-part></tp:taxon-name></italic> can be easily distinguished from the other 2 species in having a slender, elongate, fused inferior appendage and a subgenital plate that is fused and continuous with both the ventral and dorsal sclerites of tergum X.</p></tp:treatment-sec><tp:treatment-sec sec-type="Description"><title>Description.</title><p><italic>Male</italic>. Length of forewing 4.6–5.2 mm (n=62). Head with posterolateral warts pronounced, with 3 ocelli; antennae unmodified. Dorsum of head brown with yellow setae; thorax brown with yellow setae dorsally, brown ventrally; leg segments with brown setae. Forewings covered with fine brown setae with stripe of yellow setae running the length of basal 1/2 and scattered patches of yellow setae on apical 1/2. <italic>Genitalia</italic>. Abdominal sternum VII with rugose mesoventral process with apex enlarged in ventral view. Sternum VIII in ventral view with posterior margin concave with pointed mesal emargination. Segment IX anterolateral margin produced mesally, posterolateral margin straight; in dorsal view anterior margin concave, posterior margin concave. Tergum × with dorsal sclerite continuous with ventral sclerite; ventral sclerite with crenulate posterior margin; membranous apex truncate. Subgenital plate fused with ventral sclerite of tergum X; with dorsal arm not apparent; ventral arm slender, digitate, with truncate basal projection, in ventral view oblong with apex rounded. Inferior appendage slender, elongate, apex hooked dorsally, bearing single dorsal spine; in ventral view entirely fused, with basal projection on inner margin, with 2 small apicomesal projections. Phallus apex elongate, coiled, bearing multiple elongate internal sclerites.</p></tp:treatment-sec><tp:treatment-sec sec-type="Material examined"><title>Material examined.</title><p><italic>Holotype male</italic>: <bold>PERU: San Martín Province:</bold> Río Huallaga tributary, small river passing Chazuta, <named-content xmlns:xlink="http://www.w3.org/1999/xlink" content-type="dwc:verbatimCoordinates" xlink:type="simple">6°34.665'S 76°08.209'W</named-content>, light, loc. 11, 10.i.2009, T. Malm and K.A. Johanson (in alcohol) (NHRS-KAJO 000000329) (NHRS). <italic>Paratypes</italic>: <bold>ECUADOR: Napo:</bold> Tena, 26.v.1977, blacklight, P.J. Spangler and D.R. Givens, 1 male (in alcohol) (NMNH); Tena, 25.v.1977, blacklight, P.J. Spangler and D.R. Givens, 1 male, 1 female (in alcohol) (NMNH); <bold>Pastaza:</bold> Puyo, 3 km N, blacklight, 30.v.1975, Cohen and Langley, 7 males (in alcohol) (NMNH); Puyo, 30.i.1976, blacklight, P.J. Spangler et al., 1 male (in alcohol) (NMNH); Puyo, 3km W, 15.vii.1976, blacklight, J. Cohen, 1 male (in alcohol) (NMNH); Puyo, 5.v.1977, blacklight, P.J. Spangler and D.R. Givens, 4 males (in alcohol) (NMNH); Puyo, 7.v.1977, blacklight, #17, P.J. Spangler and D.R. Givens, 4 males (in alcohol) (NMNH); Puyo, 11.v.1977, blacklight, P.J. Spangler and D.R. Givens, 2 males (in alcohol) (NMNH); Puyo, 13.v.1977, blacklight, P.J. Spangler and D.R. Givens, 2 males (in alcohol) (NMNH); Puyo, 1.5 km S, 14.v.1977, #43, P.J. Spangler and D.R. Givens, 1 male (in alcohol) (NMNH); Puyo, 16.v.1977, blacklight, #51, P.J. Spangler and D.R. Givens, 2 males (in alcohol) (NMNH); Puyo, 2 km N, 30.v.1975, blacklight, Langley and Cohen, 6 males (in alcohol) (NMNH); Puyo, 8-11.ii.1976, blacklight, P.J. Spangler et al., 1 male (in alcohol) (NMNH); Puyo, 15.v.1977, blacklight, #47, P.J. Spangler and D.R. Givens, 1 male, 1 female (in alcohol) (NMNH); Puyo, 30.i.1976, blacklight, P.J. Spangler et al., 2 males (in alcohol) (NMNH); Puyo, 21.v.1977, blacklight, #67, P.J. Spangler and D.R. Givens, 2 males, 1 female (in alcohol) (NMNH). <italic>Nontypes</italic>: <bold>ECUADOR: Napo:</bold> Tena, 4 km S, 26.v.1977, #81, P.J. Spangler and D.R. Givens, 3 males, 11 females (NMNH); Tena, 17 km SW, 28.v.1977, #88, P.J. Spangler and D.R. Givens, 4 males, 6 females (NMNH); Tena, 17 km SW, 26.v.1977, #80, P.J. Spangler and D.R. Givens, 1 male (NMNH); <bold>Pastaza:</bold> Puyo, 1.5 km S, 14.v.1977, #43, P.J. Spangler and D.R. Givens, 5 females (NMNH); Puyo, 9.v.1975, blacklight, #29, P.J. Spangler and D.R. Givens, 1 male (NMNH); Puyo, 3 km N, 30.v.1975, Cohen and Langley, 9 males, 6 females (NMNH); Puyo, 6.v.1977, blacklight, P.J. Spangler and D.R. Givens, 4 males (in alcohol) (NMNH); <bold>PERU:</bold> Cuzco, Pilcopata, elev. 600 m, premontane moist forest, 11-14.xii.1979, J.B. Heppner, 1 male, 1 female (in alcohol) (NMNH).</p></tp:treatment-sec><tp:treatment-sec sec-type="Etymology"><title>Etymology.</title><p><italic>Forrott</italic>, Hungarian for “fused”, referring to the completely fused inferior appendage.</p></tp:treatment-sec><tp:treatment-sec><!--Section generated to contain objects referenced in tp:taxon-treatment.--><fig id="F19" position="float" orientation="portrait"><label>Figure 19.</label><caption><p><italic><tp:taxon-name><tp:taxon-name-part taxon-name-part-type="genus">Leucotrichia</tp:taxon-name-part> <tp:taxon-name-part taxon-name-part-type="species">forrota</tp:taxon-name-part></tp:taxon-name></italic> Oláh &amp; Johanson, 2011 (NHRSKAJO000000329). Male genitalia: <bold>A</bold> segments IX–X, lateral (base of phallus crosshatched) <bold>B</bold> segments VII–VIII and segment IX margin, lateral <bold>C</bold> segments IX–X, dorsal <bold>D</bold> segments VII–IX, ventral <bold>E</bold> phallus, lateral <bold>F</bold> phallus, dorsal.</p></caption><graphic xmlns:xlink="http://www.w3.org/1999/xlink" xlink:href="zookeys-499-001-g019.jpg" position="float" orientation="portrait" xlink:type="simple" id="oo_42379.jpg"/></fig></tp:treatment-sec></tp:taxon-treatment>
