# Supplementary material for: A revision of the Neotropical caddisfly genus Leucotrichia Mosely, 1934 (Hydroptilidae, Leucotrichiinae)
Source: Zookeys. 2015 Apr 23;(499):1–100. doi: 10.3897/zookeys.499.8360 (PMC4410161; doi:10.3897/zookeys.499.8360)
Supplement: XML Treatment for Leucotrichia fulminea [file zookeys.499.8360-treatment18.xml]

<!DOCTYPE tp:taxon-treatment
  PUBLIC "-//TaxonX//DTD Taxonomic Treatment Publishing DTD v0 20100105//EN" "tax-treatment-NSO.dtd">
<tp:taxon-treatment xmlns:tp="http://www.plazi.org/taxpub"><tp:treatment-meta><kwd-group><label>Taxon classification</label><kwd><named-content content-type="kingdom">Animalia</named-content></kwd><kwd><named-content content-type="order">Trichoptera</named-content></kwd><kwd><named-content content-type="family">Hydroptilidae</named-content></kwd></kwd-group><mixed-citation publication-type="journal"><person-group><name><surname>Thomson</surname><given-names>Robin E.</given-names></name><name><surname>Holzenthal</surname><given-names>Ralph W.</given-names></name></person-group><article-title>A revision of the Neotropical caddisfly genus <italic><tp:taxon-name><tp:taxon-name-part taxon-name-part-type="genus">Leucotrichia</tp:taxon-name-part></tp:taxon-name></italic> Mosely, 1934 (<tp:taxon-name><tp:taxon-name-part taxon-name-part-type="family">Hydroptilidae</tp:taxon-name-part></tp:taxon-name>, <tp:taxon-name><tp:taxon-name-part taxon-name-part-type="subfamily">Leucotrichiinae</tp:taxon-name-part></tp:taxon-name>)</article-title><source>Zookeys</source><day>23</day><month>4</month><year>2015</year><volume>2015</volume><issue>499</issue><fpage>1</fpage><lpage>100</lpage><pub-id pub-id-type="doi">10.3897/zookeys.499.8360</pub-id></mixed-citation></tp:treatment-meta><tp:nomenclature><tp:taxon-name>
                            <tp:taxon-name-part taxon-name-part-type="genus">Leucotrichia</tp:taxon-name-part>
                            <tp:taxon-name-part taxon-name-part-type="species">fulminea</tp:taxon-name-part>
                            <object-id xmlns:xlink="http://www.w3.org/1999/xlink" content-type="zoobank" xlink:type="simple">http://zoobank.org/BA5F712C-87B9-4EE7-B693-299A95B9844B</object-id>
                        </tp:taxon-name><tp:taxon-authority>Thomson &amp; Holzenthal</tp:taxon-authority><tp:taxon-status xmlns:xlink="http://www.w3.org/1999/xlink" xlink:type="simple">sp. n.</tp:taxon-status><xref ref-type="fig" rid="F20">Fig. 20</xref></tp:nomenclature><tp:treatment-sec sec-type="Diagnosis"><title>Diagnosis.</title><p><italic><tp:taxon-name><tp:taxon-name-part taxon-name-part-type="genus">Leucotrichia</tp:taxon-name-part> <tp:taxon-name-part taxon-name-part-type="species">fulminea</tp:taxon-name-part></tp:taxon-name></italic> sp. n., is most similar to <italic><tp:taxon-name><tp:taxon-name-part taxon-name-part-type="genus">Leucotrichia</tp:taxon-name-part> <tp:taxon-name-part taxon-name-part-type="species">angelinae</tp:taxon-name-part></tp:taxon-name></italic>. Both species possess a long, slender mesoventral process on sternum VII; a broad, rounded inferior appendage; a subgenital plate with a small apical emargination in the ventral arm when viewed ventrally; and a phallus bearing a pair of subapicodorsal sclerites that each point laterad. <italic><tp:taxon-name><tp:taxon-name-part taxon-name-part-type="genus">Leucotrichia</tp:taxon-name-part> <tp:taxon-name-part taxon-name-part-type="species">fulminea</tp:taxon-name-part></tp:taxon-name></italic> can be distinguished by the rugose ventral surface of the mesoventral process and the 3 small setae on the inferior appendage, each of which is absent in <italic><tp:taxon-name><tp:taxon-name-part taxon-name-part-type="genus">Leucotrichia</tp:taxon-name-part> <tp:taxon-name-part taxon-name-part-type="species">angelinae</tp:taxon-name-part></tp:taxon-name></italic>. Near the base of the subapicodorsal sclerite on the phallus there is also a bend that can be seen in the lateral view that is not present in <italic><tp:taxon-name><tp:taxon-name-part taxon-name-part-type="genus">Leucotrichia</tp:taxon-name-part> <tp:taxon-name-part taxon-name-part-type="species">fulminea</tp:taxon-name-part></tp:taxon-name></italic>.</p><!--PageBreak--></tp:treatment-sec><tp:treatment-sec sec-type="Description"><title>Description.</title><p><italic>Male</italic>. Length of forewing 4.7–4.9 mm (n=7). Head unmodified, with 3 ocelli; antennae unmodified. Dorsum of head dark brown with light yellow and dark brown setae; thorax dark brown with dark brown and light yellow setae dorsally, brown ventrally; leg segments with brown setae. Forewings covered with fine light yellow setae mesally with dark brown setae along the edges. <italic>Genitalia</italic>. Abdominal sternum VII with elongate, rugose mesoventral process. Sternum VIII in ventral view with posterior margin concave. Segment IX anterolateral margin convex, posterolateral margin irregular; in dorsal view anterior margin shallowly concave, posterior margin irregular. Tergum × with dorsal sclerite slender, bent ventrad; ventral sclerite large, semielliptic, with tridentate posterior margin; membranous apex with dorsal and ventral lobes, rhomboid in dorsal view. Subgenital plate with dorsal arm not apparent; ventral arm rounded basally, arched mesally, tapering apically, in ventral view with rounded apical emargination. Inferior appendage apex rounded, bearing 3 small dorsal setae; in ventral view inner margin crenulate. Phallus apex bearing multiple internal apodemes and pair of pointed subapicodorsal sclerites extending outward.</p><p><italic>Holotype male</italic>: <bold>ECUADOR:</bold> Cañar, Río Chauchas, 2910m, 3 km N Zhud, 17.ix.1990, O.S. Flint (UMSP000140611) (NMNH). <italic>Paratypes</italic>: same data as holotype, 5 males (NMNH); same data as holotype, 1 male (UMSP).</p></tp:treatment-sec><tp:treatment-sec sec-type="Etymology"><title>Etymology.</title><p><italic>Fulmineus</italic>, Latin for “of lightning”, referring to the shape of the pointed dorsal sclerites on the phallus, which resemble lightning bolts when viewed laterally.</p></tp:treatment-sec><tp:treatment-sec><!--Section generated to contain objects referenced in tp:taxon-treatment.--><fig id="F20" position="float" orientation="portrait"><label>Figure 20.</label><caption><p><italic><tp:taxon-name><tp:taxon-name-part taxon-name-part-type="genus">Leucotrichia</tp:taxon-name-part> <tp:taxon-name-part taxon-name-part-type="species">fulminea</tp:taxon-name-part></tp:taxon-name></italic> sp. n. (UMSP000140611). Male genitalia: <bold>A</bold> segments IX–X, lateral (base of phallus crosshatched) <bold>B</bold> segments VII–VIII and segment IX margin, lateral <bold>C</bold> segments IX–X, dorsal <bold>D</bold> segments VII–IX, ventral <bold>E</bold> phallus, lateral <bold>F</bold> phallus, dorsal.</p></caption><graphic xmlns:xlink="http://www.w3.org/1999/xlink" xlink:href="zookeys-499-001-g020.jpg" position="float" orientation="portrait" xlink:type="simple" id="oo_42380.jpg"/></fig></tp:treatment-sec></tp:taxon-treatment>
