# Supplementary material for: A revision of the Neotropical caddisfly genus Leucotrichia Mosely, 1934 (Hydroptilidae, Leucotrichiinae)
Source: Zookeys. 2015 Apr 23;(499):1–100. doi: 10.3897/zookeys.499.8360 (PMC4410161; doi:10.3897/zookeys.499.8360)
Supplement: XML Treatment for Leucotrichia gomezi [file zookeys.499.8360-treatment19.xml]

<!DOCTYPE tp:taxon-treatment
  PUBLIC "-//TaxonX//DTD Taxonomic Treatment Publishing DTD v0 20100105//EN" "tax-treatment-NSO.dtd">
<tp:taxon-treatment xmlns:tp="http://www.plazi.org/taxpub"><tp:treatment-meta><kwd-group><label>Taxon classification</label><kwd><named-content content-type="kingdom">Animalia</named-content></kwd><kwd><named-content content-type="order">Trichoptera</named-content></kwd><kwd><named-content content-type="family">Hydroptilidae</named-content></kwd></kwd-group><mixed-citation publication-type="journal"><person-group><name><surname>Thomson</surname><given-names>Robin E.</given-names></name><name><surname>Holzenthal</surname><given-names>Ralph W.</given-names></name></person-group><article-title>A revision of the Neotropical caddisfly genus <italic><tp:taxon-name><tp:taxon-name-part taxon-name-part-type="genus">Leucotrichia</tp:taxon-name-part></tp:taxon-name></italic> Mosely, 1934 (<tp:taxon-name><tp:taxon-name-part taxon-name-part-type="family">Hydroptilidae</tp:taxon-name-part></tp:taxon-name>, <tp:taxon-name><tp:taxon-name-part taxon-name-part-type="subfamily">Leucotrichiinae</tp:taxon-name-part></tp:taxon-name>)</article-title><source>Zookeys</source><day>23</day><month>4</month><year>2015</year><volume>2015</volume><issue>499</issue><fpage>1</fpage><lpage>100</lpage><pub-id pub-id-type="doi">10.3897/zookeys.499.8360</pub-id></mixed-citation></tp:treatment-meta><tp:nomenclature><tp:taxon-name>
                            <tp:taxon-name-part taxon-name-part-type="genus">Leucotrichia</tp:taxon-name-part>
                            <tp:taxon-name-part taxon-name-part-type="species">gomezi</tp:taxon-name-part>
                        </tp:taxon-name><tp:taxon-authority>Flint, 1970</tp:taxon-authority><xref ref-type="fig" rid="F21">Fig. 21</xref><!--PageBreak--><tp:nomenclature-citation-list><tp:nomenclature-citation><tp:taxon-name><tp:taxon-name-part taxon-name-part-type="species">gomezi</tp:taxon-name-part></tp:taxon-name><comment> Flint, 1970: 7 [Type locality: Dominican Republic, La Palma, 12 km E. El Río; NMNH; male; larva, case].</comment></tp:nomenclature-citation></tp:nomenclature-citation-list></tp:nomenclature><tp:treatment-sec sec-type="Diagnosis"><title>Diagnosis.</title><p>This species is most similar to <italic><tp:taxon-name><tp:taxon-name-part taxon-name-part-type="genus">Leucotrichia</tp:taxon-name-part> <tp:taxon-name-part taxon-name-part-type="species">tubifex</tp:taxon-name-part></tp:taxon-name></italic>; in both species, sternum VIII is subquadrate in lateral view and the mesoventral process of segment VII is simple and pointed. The shape of the inferior appendage in each species is similar, with a small mesodorsal spine on the dorsal margin when viewed laterally and apex digitate when viewed ventrally. <italic><tp:taxon-name><tp:taxon-name-part taxon-name-part-type="genus">Leucotrichia</tp:taxon-name-part> <tp:taxon-name-part taxon-name-part-type="species">gomezi</tp:taxon-name-part></tp:taxon-name></italic> differs from <italic><tp:taxon-name><tp:taxon-name-part taxon-name-part-type="genus">Leucotrichia</tp:taxon-name-part> <tp:taxon-name-part taxon-name-part-type="species">tubifex</tp:taxon-name-part></tp:taxon-name></italic> in a combination of traits present on the phallus: the presence of large apical lobes, the large dorsal sclerite, and the basal supports of the midlength complex basal loop, none of which are present in <italic><tp:taxon-name><tp:taxon-name-part taxon-name-part-type="genus">Leucotrichia</tp:taxon-name-part> <tp:taxon-name-part taxon-name-part-type="species">tubifex</tp:taxon-name-part></tp:taxon-name></italic>. Additional similarities and differences are discussed under <italic><tp:taxon-name><tp:taxon-name-part taxon-name-part-type="genus">Leucotrichia</tp:taxon-name-part> <tp:taxon-name-part taxon-name-part-type="species">tubifex</tp:taxon-name-part></tp:taxon-name></italic>.</p></tp:treatment-sec><tp:treatment-sec sec-type="Description"><title>Description.</title><p><italic>Male</italic>. Length of forewing 4.3–5.0 mm (n=15). Head unmodified, with 3 ocelli; antennae unmodified. Dorsum of head brown with light brown setae; thorax brown with bronze setae dorsally, brown ventrally; leg segments with brown setae. Forewings covered with fine bronze setae. <italic>Genitalia</italic>. Abdominal sternum VII with acute mesoventral process. Sternum VIII in ventral view with posterior margin very shallowly concave. Segment IX anterolateral margin produced mesally, posterolateral margin irregular; in dorsal view anterior margin concave, posterior margin straight. Tergum × with dorsal sclerite slender, elongate; ventral sclerite small, reniform; membranous apex with small dorsal lobe and larger, subtriangular ventral lobe. Subgenital plate with dorsal arm triangular; ventral arm slender, apex slightly hooked dorsad, laterally obscured from view by inferior appendage, in ventral view oblong with small basal emargination and apex rounded. Inferior appendage broadest basally, with small dorsomesal spine, apex truncate, bearing single dorsal spine; in ventral view basally subquadrate, apically digitate. Phallus with median complex bearing short basal supports; apex bearing large, flat dorsal sclerite with large, rounded, apical emargination; paired elongate internal sclerites; 2 large, membranous dorsal lobes with apices curving ventrad; 1 smaller, mesoventral lobe (Fig. <xref ref-type="fig" rid="F21">21E</xref>).</p></tp:treatment-sec><tp:treatment-sec sec-type="Material examined"><title>Material examined.</title><p><italic>Holotype male</italic>: <bold>DOMINICAN REPUBLIC:</bold> La Palma, 12 km E of El Río, 2-13.vi.1969, Flint and Gomez (USNM 70897) (NMNH). <italic>Paratypes</italic>: same data as holotype, 14 males, 1 female (NMNH); <bold>DOMINICAN REPUBLIC:</bold> Convento, 12 km S of Constanza, 6-13.vi.1969, Flint and Gomez, 2 females (NMNH).</p></tp:treatment-sec><tp:treatment-sec sec-type="Etymology"><title>Etymology.</title><p>Named after Gomez, one of the collectors of the holotype specimen.</p></tp:treatment-sec><tp:treatment-sec><!--Section generated to contain objects referenced in tp:taxon-treatment.--><fig id="F21" position="float" orientation="portrait"><label>Figure 21.</label><caption><p><italic><tp:taxon-name><tp:taxon-name-part taxon-name-part-type="genus">Leucotrichia</tp:taxon-name-part> <tp:taxon-name-part taxon-name-part-type="species">gomezi</tp:taxon-name-part></tp:taxon-name></italic> Flint, 1970 (USNM70897). Male genitalia: <bold>A</bold> segments IX–X, lateral (base of phallus crosshatched) <bold>B</bold> segments VII–VIII and segment IX margin, lateral <bold>C</bold> segments IX–X, dorsal <bold>D</bold> segments VII–IX, ventral <bold>E</bold> phallus, lateral <bold>F</bold> phallus, dorsal.</p></caption><graphic xmlns:xlink="http://www.w3.org/1999/xlink" xlink:href="zookeys-499-001-g021.jpg" position="float" orientation="portrait" xlink:type="simple" id="oo_42381.jpg"/></fig></tp:treatment-sec></tp:taxon-treatment>
