# Supplementary material for: A revision of the Neotropical caddisfly genus Leucotrichia Mosely, 1934 (Hydroptilidae, Leucotrichiinae)
Source: Zookeys. 2015 Apr 23;(499):1–100. doi: 10.3897/zookeys.499.8360 (PMC4410161; doi:10.3897/zookeys.499.8360)
Supplement: XML Treatment for Leucotrichia imitator [file zookeys.499.8360-treatment21.xml]

<!DOCTYPE tp:taxon-treatment
  PUBLIC "-//TaxonX//DTD Taxonomic Treatment Publishing DTD v0 20100105//EN" "tax-treatment-NSO.dtd">
<tp:taxon-treatment xmlns:tp="http://www.plazi.org/taxpub"><tp:treatment-meta><kwd-group><label>Taxon classification</label><kwd><named-content content-type="kingdom">Animalia</named-content></kwd><kwd><named-content content-type="order">Trichoptera</named-content></kwd><kwd><named-content content-type="family">Hydroptilidae</named-content></kwd></kwd-group><mixed-citation publication-type="journal"><person-group><name><surname>Thomson</surname><given-names>Robin E.</given-names></name><name><surname>Holzenthal</surname><given-names>Ralph W.</given-names></name></person-group><article-title>A revision of the Neotropical caddisfly genus <italic><tp:taxon-name><tp:taxon-name-part taxon-name-part-type="genus">Leucotrichia</tp:taxon-name-part></tp:taxon-name></italic> Mosely, 1934 (<tp:taxon-name><tp:taxon-name-part taxon-name-part-type="family">Hydroptilidae</tp:taxon-name-part></tp:taxon-name>, <tp:taxon-name><tp:taxon-name-part taxon-name-part-type="subfamily">Leucotrichiinae</tp:taxon-name-part></tp:taxon-name>)</article-title><source>Zookeys</source><day>23</day><month>4</month><year>2015</year><volume>2015</volume><issue>499</issue><fpage>1</fpage><lpage>100</lpage><pub-id pub-id-type="doi">10.3897/zookeys.499.8360</pub-id></mixed-citation></tp:treatment-meta><tp:nomenclature><tp:taxon-name>
                            <tp:taxon-name-part taxon-name-part-type="genus">Leucotrichia</tp:taxon-name-part>
                            <tp:taxon-name-part taxon-name-part-type="species">imitator</tp:taxon-name-part>
                        </tp:taxon-name><tp:taxon-authority>Flint, 1970</tp:taxon-authority><xref ref-type="fig" rid="F4">Figs 4B</xref><xref ref-type="fig" rid="F23">, 23</xref><!--PageBreak--><tp:nomenclature-citation-list><tp:nomenclature-citation><tp:taxon-name><tp:taxon-name-part taxon-name-part-type="species">imitator</tp:taxon-name-part></tp:taxon-name><comment> Flint, 1970: 8 [Type locality: Mexico, Vera Cruz, Plan del Río Ver, Rt. 140, km 368; NMNH;  male; larva, case].</comment></tp:nomenclature-citation></tp:nomenclature-citation-list></tp:nomenclature><tp:treatment-sec sec-type="Diagnosis"><title>Diagnosis.</title><p><italic><tp:taxon-name><tp:taxon-name-part taxon-name-part-type="genus">Leucotrichia</tp:taxon-name-part> <tp:taxon-name-part taxon-name-part-type="species">imitator</tp:taxon-name-part></tp:taxon-name></italic> is similar to <italic><tp:taxon-name><tp:taxon-name-part taxon-name-part-type="genus">Leucotrichia</tp:taxon-name-part> <tp:taxon-name-part taxon-name-part-type="species">fairchildi</tp:taxon-name-part></tp:taxon-name></italic>, <italic><tp:taxon-name><tp:taxon-name-part taxon-name-part-type="genus">Leucotrichia</tp:taxon-name-part> <tp:taxon-name-part taxon-name-part-type="species">pictipes</tp:taxon-name-part></tp:taxon-name></italic>, and <italic><tp:taxon-name><tp:taxon-name-part taxon-name-part-type="genus">Leucotrichia</tp:taxon-name-part> <tp:taxon-name-part taxon-name-part-type="species">sarita</tp:taxon-name-part></tp:taxon-name></italic>. <italic><tp:taxon-name><tp:taxon-name-part taxon-name-part-type="genus">Leucotrichia</tp:taxon-name-part> <tp:taxon-name-part taxon-name-part-type="species">imitator</tp:taxon-name-part></tp:taxon-name></italic> is most similar to <italic><tp:taxon-name><tp:taxon-name-part taxon-name-part-type="genus">Leucotrichia</tp:taxon-name-part> <tp:taxon-name-part taxon-name-part-type="species">pictipes</tp:taxon-name-part></tp:taxon-name></italic> in having a phallus with multiple membranous, asetiferous lobes arising from the apex (Fig. <xref ref-type="fig" rid="F23">23E, F</xref>). <italic><tp:taxon-name><tp:taxon-name-part taxon-name-part-type="genus">Leucotrichia</tp:taxon-name-part> <tp:taxon-name-part taxon-name-part-type="species">imitator</tp:taxon-name-part></tp:taxon-name></italic> can be distinguished by having 3 lobes arising from the same apical location, while <italic><tp:taxon-name><tp:taxon-name-part taxon-name-part-type="genus">Leucotrichia</tp:taxon-name-part> <tp:taxon-name-part taxon-name-part-type="species">pictipes</tp:taxon-name-part></tp:taxon-name></italic> has 2 pairs of symmetrically arranged lobes. <italic><tp:taxon-name><tp:taxon-name-part taxon-name-part-type="genus">Leucotrichia</tp:taxon-name-part> <tp:taxon-name-part taxon-name-part-type="species">imitator</tp:taxon-name-part></tp:taxon-name></italic> is unique in that it has the reduced number of ocelli in male specimens, but does not also have some degree of head modifications (Fig. <xref ref-type="fig" rid="F4">4B</xref>).</p></tp:treatment-sec><tp:treatment-sec sec-type="Description"><title>Description.</title><p><italic>Male</italic>. Length of forewing 3.1–3.9 mm (n=22). Head unmodified, with 2 ocelli; antennae unmodified. Dorsum of head brown with light brown setae; thorax dark brown with light brown setae dorsally, light brown ventrally; leg segments with light brown setae. Forewings covered with fine dark brown setae with scattered bands of light yellow setae. <italic>Genitalia</italic>. Abdominal sternum VII with mesoventral process replaced by tuft of dense, prominent setae. Sternum VIII in ventral view with posterior margin with V-shaped concavity. Segment IX anterolateral margin broadly produced dorsolaterally, posterolateral margin convex; in dorsal view anterior margin concave, posterior margin broadly concave. Tergum × with dorsal sclerite slender, elongate; ventral sclerite semielliptic with tridentate posterior margin; membranous apex not well developed. Subgenital plate with dorsal arm not apparent; ventral arm with small knoblike basal projection, tapering apically, curved dorsad, in ventral view lanceolate. Inferior appendage straight, with small pointed subdorsobasal projection, bearing single dorsal spine; in ventral view basally subquadrate, apex hooked inward. Phallus apex bearing pair of internal sclerites and 3 digitate apical lobes.</p></tp:treatment-sec><tp:treatment-sec sec-type="Material examined"><title>Material examined.</title><p><italic>Holotype male</italic>: <bold>MEXICO: Veracruz:</bold> Plan del Río Ver, Rt. 140 km 368, 23.vii.1965, Flint and Ortiz (USNM 70898) (NMNH). <italic>Paratypes</italic>: Same data as holotype, 2 males (NMNH); <bold>COSTA RICA: Puntarenas:</bold> Río Seco, NW of Esparta, 23.vii.1967, O.S. Flint, Jr., 2 males (in alcohol) (NMNH); <bold>GUATEMALA: El Progreso:</bold> San Agustín Acasaguastlán, 11-21.viii.1965, Flint and Ortiz, 2 males, 1 female (NMNH); <bold>Suchitepéquez:</bold> Puente Ixtacapa, near San Antonio, 18-19.vi.1966, Flint and Ortiz, 1 male (NMNH). <italic>Nontypes</italic>: <bold>COSTA RICA: Puntarenas:</bold> Quebrada Portera nr Portera Grande, 5.vii.1992, T. Shepard, 13 males (in alcohol) (UMSP); <bold>MEXICO: Sonora:</bold> Yaqui River, Hwy 16, near Tonichi, 19.viii.1986, Baumann, Sargent, and Kondratieff, 1 male, 1 female (in alcohol) (NMNH).</p></tp:treatment-sec><tp:treatment-sec sec-type="Etymology"><title>Etymology.</title><p>Unknown.</p></tp:treatment-sec><tp:treatment-sec><!--Section generated to contain objects referenced in tp:taxon-treatment.--><fig id="F4" position="float" orientation="portrait"><label>Figure 4.</label><caption><p>Head and scape: <bold>A</bold> <italic><tp:taxon-name><tp:taxon-name-part taxon-name-part-type="genus">Leucotrichia</tp:taxon-name-part> <tp:taxon-name-part taxon-name-part-type="species">chiriquiensis</tp:taxon-name-part></tp:taxon-name></italic> Flint, 1970 (USNM70896) <bold>B</bold> <italic><tp:taxon-name><tp:taxon-name-part taxon-name-part-type="genus">Leucotrichia</tp:taxon-name-part> <tp:taxon-name-part taxon-name-part-type="species">imitator</tp:taxon-name-part></tp:taxon-name></italic> Flint, 1970 (USNM70898) <bold>C</bold> <italic><tp:taxon-name><tp:taxon-name-part taxon-name-part-type="genus">Leucotrichia</tp:taxon-name-part> <tp:taxon-name-part taxon-name-part-type="species">procera</tp:taxon-name-part></tp:taxon-name></italic> sp. n. (UMSP000047406) <bold>D</bold> <italic><tp:taxon-name><tp:taxon-name-part taxon-name-part-type="genus">Leucotrichia</tp:taxon-name-part> <tp:taxon-name-part taxon-name-part-type="species">sarita</tp:taxon-name-part></tp:taxon-name></italic> Ross, 1944 (INHS22339) <bold>E</bold> <italic><tp:taxon-name><tp:taxon-name-part taxon-name-part-type="genus">Leucotrichia</tp:taxon-name-part> <tp:taxon-name-part taxon-name-part-type="species">yungarum</tp:taxon-name-part></tp:taxon-name></italic> Angrisano &amp; Burgos, 2002 (redrawn from <xref ref-type="bibr" rid="B1">Angrisano and Burgos 2002</xref>).</p></caption><graphic xmlns:xlink="http://www.w3.org/1999/xlink" xlink:href="zookeys-499-001-g004.jpg" position="float" orientation="portrait" xlink:type="simple" id="oo_42364.jpg"/></fig><fig id="F23" position="float" orientation="portrait"><label>Figure 23.</label><caption><p><italic><tp:taxon-name><tp:taxon-name-part taxon-name-part-type="genus">Leucotrichia</tp:taxon-name-part> <tp:taxon-name-part taxon-name-part-type="species">imitator</tp:taxon-name-part></tp:taxon-name></italic> Flint, 1970 (USNM70898). Male genitalia: <bold>A</bold> segments IX–X, lateral (base of phallus crosshatched) <bold>B</bold> segments VII–VIII and segment IX margin, lateral <bold>C</bold> segments IX–X, dorsal <bold>D</bold> segments VII–IX, ventral <bold>E</bold> phallus, lateral <bold>F</bold> phallus, dorsal.</p></caption><graphic xmlns:xlink="http://www.w3.org/1999/xlink" xlink:href="zookeys-499-001-g023.jpg" position="float" orientation="portrait" xlink:type="simple" id="oo_42383.jpg"/></fig></tp:treatment-sec><ref-list><ref id="B1"><mixed-citation xmlns:xlink="http://www.w3.org/1999/xlink" xlink:type="simple"><person-group><name name-style="western"><surname>Angrisano</surname><given-names>EB</given-names></name><name name-style="western"><surname>Burgos</surname><given-names>GN</given-names></name></person-group> (<year>2002</year>) <article-title>Contribución para el conocimiento de los <tp:taxon-name><tp:taxon-name-part taxon-name-part-type="tribe">Leucotrichiini</tp:taxon-name-part></tp:taxon-name> (<tp:taxon-name><tp:taxon-name-part taxon-name-part-type="order">Trichoptera</tp:taxon-name-part></tp:taxon-name>: <tp:taxon-name><tp:taxon-name-part taxon-name-part-type="family">Hydroptilidae</tp:taxon-name-part></tp:taxon-name>). Tres especies nuevas de la Argentina.</article-title><source>Revista de la Sociedad Entomológica Argentina</source><volume>61</volume>: <fpage>103</fpage>–<lpage>109</lpage>.</mixed-citation></ref></ref-list></tp:taxon-treatment>
