# Supplementary material for: A revision of the Neotropical caddisfly genus Leucotrichia Mosely, 1934 (Hydroptilidae, Leucotrichiinae)
Source: Zookeys. 2015 Apr 23;(499):1–100. doi: 10.3897/zookeys.499.8360 (PMC4410161; doi:10.3897/zookeys.499.8360)
Supplement: XML Treatment for Leucotrichia inflaticornis [file zookeys.499.8360-treatment22.xml]

<!DOCTYPE tp:taxon-treatment
  PUBLIC "-//TaxonX//DTD Taxonomic Treatment Publishing DTD v0 20100105//EN" "tax-treatment-NSO.dtd">
<tp:taxon-treatment xmlns:tp="http://www.plazi.org/taxpub"><tp:treatment-meta><kwd-group><label>Taxon classification</label><kwd><named-content content-type="kingdom">Animalia</named-content></kwd><kwd><named-content content-type="order">Trichoptera</named-content></kwd><kwd><named-content content-type="family">Hydroptilidae</named-content></kwd></kwd-group><mixed-citation publication-type="journal"><person-group><name><surname>Thomson</surname><given-names>Robin E.</given-names></name><name><surname>Holzenthal</surname><given-names>Ralph W.</given-names></name></person-group><article-title>A revision of the Neotropical caddisfly genus <italic><tp:taxon-name><tp:taxon-name-part taxon-name-part-type="genus">Leucotrichia</tp:taxon-name-part></tp:taxon-name></italic> Mosely, 1934 (<tp:taxon-name><tp:taxon-name-part taxon-name-part-type="family">Hydroptilidae</tp:taxon-name-part></tp:taxon-name>, <tp:taxon-name><tp:taxon-name-part taxon-name-part-type="subfamily">Leucotrichiinae</tp:taxon-name-part></tp:taxon-name>)</article-title><source>Zookeys</source><day>23</day><month>4</month><year>2015</year><volume>2015</volume><issue>499</issue><fpage>1</fpage><lpage>100</lpage><pub-id pub-id-type="doi">10.3897/zookeys.499.8360</pub-id></mixed-citation></tp:treatment-meta><tp:nomenclature><tp:taxon-name>
                            <tp:taxon-name-part taxon-name-part-type="genus">Leucotrichia</tp:taxon-name-part>
                            <tp:taxon-name-part taxon-name-part-type="species">inflaticornis</tp:taxon-name-part>
                        </tp:taxon-name><tp:taxon-authority>Botosaneanu, 1993</tp:taxon-authority><xref ref-type="fig" rid="F3">Figs 3B</xref><xref ref-type="fig" rid="F24">, 24</xref><tp:nomenclature-citation-list><tp:nomenclature-citation><tp:taxon-name><tp:taxon-name-part taxon-name-part-type="species">inflaticornis</tp:taxon-name-part></tp:taxon-name><comment> Botosaneanu, in <xref ref-type="bibr" rid="B5">Botosaneanu and Alkins-Koo 1993</xref>: 10 [Type locality: Trinidad, 2nd. order stream at “La Laja”, catchment of Rio Guanapo; ZMUA; male; larva, case]. — <xref ref-type="bibr" rid="B7">Botosaneanu and Sakal 1992</xref>: 201 [biology].</comment></tp:nomenclature-citation></tp:nomenclature-citation-list></tp:nomenclature><tp:treatment-sec sec-type="Diagnosis"><title>Diagnosis.</title><p><italic><tp:taxon-name><tp:taxon-name-part taxon-name-part-type="genus">Leucotrichia</tp:taxon-name-part> <tp:taxon-name-part taxon-name-part-type="species">inflaticornis</tp:taxon-name-part></tp:taxon-name></italic> can be separated from other species in the genus by the inflated basal segments of the antennae (Fig. <xref ref-type="fig" rid="F3">3B</xref>) for which it was named, and the lack of mesoventral process on sternum VII. Additionally, the phallus apex bears 4 pairs of distinct dark spines.</p></tp:treatment-sec><tp:treatment-sec sec-type="Description"><title>Description.</title><p>Holotype pharate adult, abdomen missing, genitalia redescribed from <xref ref-type="bibr" rid="B5">Botosaneanu and Alkins-Koo (1993)</xref>. <italic>Male</italic>. Length of forewing 1.2 mm (n=1). Head unmodified, with 3 ocelli; antennae scape normal, next 5–6 basal flagellum broadened similar to that of <italic><tp:taxon-name><tp:taxon-name-part taxon-name-part-type="genus">Leucotrichia</tp:taxon-name-part> <tp:taxon-name-part taxon-name-part-type="species">pictipes</tp:taxon-name-part></tp:taxon-name></italic>. Color in alcohol brown. <italic>Genitalia</italic>. Abdominal sternum VII with mesoventral process not apparent. Sternum VIII in ventral view with posterior margin with V-shaped concavity. In dorsal view anterior margin of segment IX convex, posterior margin concave. Membranous apex of tergum × suborbicular. Subgenital plate apically bilobed, with small pointed projection at base of each lobe. Inferior appendage apex truncate; in ventral view entirely fused. Phallus with median complex present but only slightly developed, apex bearing 4 pairs of symmetrically arranged stout, dark spines.</p></tp:treatment-sec><tp:treatment-sec sec-type="Material examined"><title>Material examined.</title><p><italic>Holotype male</italic>: <bold>TRINIDAD:</bold> 2nd order stream at “La Laja”, catchment of Rio Guanapo (in alcohol) (UMSP000140327) (ZMUA).</p></tp:treatment-sec><tp:treatment-sec sec-type="Etymology"><title>Etymology.</title><p>Specific epithet refers to the inflated appearance of basal antennal segments.</p></tp:treatment-sec><tp:treatment-sec><!--Section generated to contain objects referenced in tp:taxon-treatment.--><fig id="F3" position="float" orientation="portrait"><label>Figure 3.</label><caption><p>Head and antennae: <bold>A</bold> <italic><tp:taxon-name><tp:taxon-name-part taxon-name-part-type="genus">Leucotrichia</tp:taxon-name-part> <tp:taxon-name-part taxon-name-part-type="species">fairchildi</tp:taxon-name-part></tp:taxon-name></italic> Flint, 1970 (UMSP000140357) <bold>B</bold> <italic><tp:taxon-name><tp:taxon-name-part taxon-name-part-type="genus">Leucotrichia</tp:taxon-name-part> <tp:taxon-name-part taxon-name-part-type="species">inflaticornis</tp:taxon-name-part></tp:taxon-name></italic> Botosaneanu, 1993 (UMSP000140327) <bold>C</bold> <italic><tp:taxon-name><tp:taxon-name-part taxon-name-part-type="genus">Leucotrichia</tp:taxon-name-part> <tp:taxon-name-part taxon-name-part-type="species">pictipes</tp:taxon-name-part></tp:taxon-name></italic> (Banks, 1911) (MCZ11597).</p></caption><graphic xmlns:xlink="http://www.w3.org/1999/xlink" xlink:href="zookeys-499-001-g003.jpg" position="float" orientation="portrait" xlink:type="simple" id="oo_42363.jpg"/></fig><fig id="F24" position="float" orientation="portrait"><label>Figure 24.</label><caption><p><italic><tp:taxon-name><tp:taxon-name-part taxon-name-part-type="genus">Leucotrichia</tp:taxon-name-part> <tp:taxon-name-part taxon-name-part-type="species">inflaticornis</tp:taxon-name-part></tp:taxon-name></italic> Botosaneanu, 1993 (redrawn from <xref ref-type="bibr" rid="B5">Botosaneanu and Alkins-Koo 1993</xref>). Male genitalia: <bold>A</bold> segment IX, dorsal <bold>B</bold> segments VIII–IX, ventral <bold>C</bold> subgenital plate, not to scale, view not specified <bold>D</bold> phallus, ventral.</p></caption><graphic xmlns:xlink="http://www.w3.org/1999/xlink" xlink:href="zookeys-499-001-g024.jpg" position="float" orientation="portrait" xlink:type="simple" id="oo_42384.jpg"/></fig></tp:treatment-sec><ref-list><ref id="B5"><mixed-citation xmlns:xlink="http://www.w3.org/1999/xlink" xlink:type="simple"><person-group><name name-style="western"><surname>Botosaneanu</surname><given-names>L</given-names></name><name name-style="western"><surname>Alkins-Koo</surname><given-names>M</given-names></name></person-group> (<year>1993</year>) <article-title>The caddis flies (<tp:taxon-name><tp:taxon-name-part taxon-name-part-type="class">Insecta</tp:taxon-name-part></tp:taxon-name>: <tp:taxon-name><tp:taxon-name-part taxon-name-part-type="order">Trichoptera</tp:taxon-name-part></tp:taxon-name>) of Trinidad and Tobago, West Indies.</article-title><source>Bulletin de l’Institut Royal des Sciences Naturelles de Belgique, Entomologie</source><volume>63</volume>: <fpage>5</fpage>–<lpage>45</lpage>.</mixed-citation></ref><ref id="B7"><mixed-citation xmlns:xlink="http://www.w3.org/1999/xlink" xlink:type="simple"><person-group><name name-style="western"><surname>Botosaneanu</surname><given-names>L</given-names></name><name name-style="western"><surname>Sakal</surname><given-names>D</given-names></name></person-group> (<year>1992</year>) <article-title>Ecological observations on the caddisflies (<tp:taxon-name><tp:taxon-name-part taxon-name-part-type="class">Insecta</tp:taxon-name-part></tp:taxon-name>: <tp:taxon-name><tp:taxon-name-part taxon-name-part-type="order">Trichoptera</tp:taxon-name-part></tp:taxon-name>) from Trinidad and Tobago (W. Indies).</article-title><source>Revue d’Hydrobiologie Tropicale</source><volume>25</volume>: <fpage>197</fpage>–<lpage>207</lpage>.</mixed-citation></ref></ref-list></tp:taxon-treatment>
