# Supplementary material for: A revision of the Neotropical caddisfly genus Leucotrichia Mosely, 1934 (Hydroptilidae, Leucotrichiinae)
Source: Zookeys. 2015 Apr 23;(499):1–100. doi: 10.3897/zookeys.499.8360 (PMC4410161; doi:10.3897/zookeys.499.8360)
Supplement: XML Treatment for Leucotrichia interrupta [file zookeys.499.8360-treatment24.xml]

<!DOCTYPE tp:taxon-treatment
  PUBLIC "-//TaxonX//DTD Taxonomic Treatment Publishing DTD v0 20100105//EN" "tax-treatment-NSO.dtd">
<tp:taxon-treatment xmlns:tp="http://www.plazi.org/taxpub"><tp:treatment-meta><kwd-group><label>Taxon classification</label><kwd><named-content content-type="kingdom">Animalia</named-content></kwd><kwd><named-content content-type="order">Trichoptera</named-content></kwd><kwd><named-content content-type="family">Hydroptilidae</named-content></kwd></kwd-group><mixed-citation publication-type="journal"><person-group><name><surname>Thomson</surname><given-names>Robin E.</given-names></name><name><surname>Holzenthal</surname><given-names>Ralph W.</given-names></name></person-group><article-title>A revision of the Neotropical caddisfly genus <italic><tp:taxon-name><tp:taxon-name-part taxon-name-part-type="genus">Leucotrichia</tp:taxon-name-part></tp:taxon-name></italic> Mosely, 1934 (<tp:taxon-name><tp:taxon-name-part taxon-name-part-type="family">Hydroptilidae</tp:taxon-name-part></tp:taxon-name>, <tp:taxon-name><tp:taxon-name-part taxon-name-part-type="subfamily">Leucotrichiinae</tp:taxon-name-part></tp:taxon-name>)</article-title><source>Zookeys</source><day>23</day><month>4</month><year>2015</year><volume>2015</volume><issue>499</issue><fpage>1</fpage><lpage>100</lpage><pub-id pub-id-type="doi">10.3897/zookeys.499.8360</pub-id></mixed-citation></tp:treatment-meta><tp:nomenclature><tp:taxon-name>
                            <tp:taxon-name-part taxon-name-part-type="genus">Leucotrichia</tp:taxon-name-part>
                            <tp:taxon-name-part taxon-name-part-type="species">interrupta</tp:taxon-name-part>
                        </tp:taxon-name><tp:taxon-authority>Flint, 1991</tp:taxon-authority><xref ref-type="fig" rid="F26">Fig. 26</xref><tp:nomenclature-citation-list><tp:nomenclature-citation><tp:taxon-name><tp:taxon-name-part taxon-name-part-type="species">interrupta</tp:taxon-name-part></tp:taxon-name><comment> Flint, 1991: 41 [Type locality: Colombia, Dpto. Antioquia, Quebrada Espadera, 7 km E Medellín, on road to Sta. Elena; NMNH; male].</comment></tp:nomenclature-citation></tp:nomenclature-citation-list></tp:nomenclature><tp:treatment-sec sec-type="Diagnosis"><title>Diagnosis.</title><!--PageBreak--><p><italic><tp:taxon-name><tp:taxon-name-part taxon-name-part-type="genus">Leucotrichia</tp:taxon-name-part> <tp:taxon-name-part taxon-name-part-type="species">interrupta</tp:taxon-name-part></tp:taxon-name></italic> can be separated from all other species in the genus by the unique form of the phallus apex, which is trilobed and has the 2 lateral lobes appearing more bulbous than lobe-like. A second characteristic unique to <italic><tp:taxon-name><tp:taxon-name-part taxon-name-part-type="genus">Leucotrichia</tp:taxon-name-part> <tp:taxon-name-part taxon-name-part-type="species">interrupta</tp:taxon-name-part></tp:taxon-name></italic>  is the slender sclerite arising from the base of the “windows” of the midlength complex and following the anterior edge of each of the lateral lobes. The inferior appendage is also distinct in its large, subtriangular shape when viewed laterally.</p></tp:treatment-sec><tp:treatment-sec sec-type="Description"><title>Description.</title><p><italic>Male</italic>. Length of forewing 3.5 mm (n=1). Head unmodified, with 3 ocelli; antennae unmodified. Dorsum of head brown with yellow setae; thorax dark brown with bright yellow setae dorsally, brown ventrally; leg segments with brown setae. Forewings covered with fine yellow setae, apical 1/4 with dark brown setae. <italic>Genitalia</italic>. Abdominal sternum VII with mesoventral process broken (indicated in Fig. <xref ref-type="fig" rid="F26">26D</xref>). Sternum VIII in ventral view with posterior margin very shallowly concave. Segment IX anterolateral margin produced mesally, posterolateral margin irregular; in dorsal view anterior margin concave, posterior margin straight. Tergum × with dorsal sclerite simple; ventral sclerite simple; membranous apex truncate. Subgenital plate with dorsal arm hollow, triangular (Fig. <xref ref-type="fig" rid="F26">26A</xref>); ventral arm slender, tapering apically, curved ventrad, in ventral view subovate. Inferior appendage subtriangular, without dorsal spine; in ventral view entirely fused, apically digitate. Phallus apex trilobed; lateral lobes bulbous and with slender, elongate, sinuate sclerite along outer edge; short spines present on dorsal surface of all 3 lobes.</p></tp:treatment-sec><tp:treatment-sec sec-type="Material examined"><title>Material examined.</title><p><italic>Holotype male</italic>: <bold>COLOMBIA: Antioquia:</bold> Quebrada Espadera, 7 km E Medellín, rd. to Santa Elena, 24.ii.1983, O.S. Flint, Jr. (USNM 104528) (NMNH). <italic>Paratypes</italic>: Same data as holotype, 1 female (NMNH).</p></tp:treatment-sec><tp:treatment-sec sec-type="Etymology"><title>Etymology.</title><p>Unknown.</p></tp:treatment-sec><tp:treatment-sec><!--Section generated to contain objects referenced in tp:taxon-treatment.--><fig id="F26" position="float" orientation="portrait"><label>Figure 26.</label><caption><p><italic><tp:taxon-name><tp:taxon-name-part taxon-name-part-type="genus">Leucotrichia</tp:taxon-name-part> <tp:taxon-name-part taxon-name-part-type="species">interrupta</tp:taxon-name-part></tp:taxon-name></italic> Flint, 1991 (USNM104528). Male genitalia: <bold>A</bold> segments IX–X, lateral (base of phallus crosshatched) <bold>B</bold> segments VII–VIII and segment IX margin, lateral <bold>C</bold> segments IX–X, dorsal <bold>D</bold> segments VII–IX, ventral <bold>E</bold> phallus, lateral <bold>F</bold> phallus, dorsal.</p></caption><graphic xmlns:xlink="http://www.w3.org/1999/xlink" xlink:href="zookeys-499-001-g026.jpg" position="float" orientation="portrait" xlink:type="simple" id="oo_42386.jpg"/></fig></tp:treatment-sec></tp:taxon-treatment>
