# Supplementary material for: A revision of the Neotropical caddisfly genus Leucotrichia Mosely, 1934 (Hydroptilidae, Leucotrichiinae)
Source: Zookeys. 2015 Apr 23;(499):1–100. doi: 10.3897/zookeys.499.8360 (PMC4410161; doi:10.3897/zookeys.499.8360)
Supplement: XML Treatment for Leucotrichia laposka [file zookeys.499.8360-treatment26.xml]

<!DOCTYPE tp:taxon-treatment
  PUBLIC "-//TaxonX//DTD Taxonomic Treatment Publishing DTD v0 20100105//EN" "tax-treatment-NSO.dtd">
<tp:taxon-treatment xmlns:tp="http://www.plazi.org/taxpub"><tp:treatment-meta><kwd-group><label>Taxon classification</label><kwd><named-content content-type="kingdom">Animalia</named-content></kwd><kwd><named-content content-type="order">Trichoptera</named-content></kwd><kwd><named-content content-type="family">Hydroptilidae</named-content></kwd></kwd-group><mixed-citation publication-type="journal"><person-group><name><surname>Thomson</surname><given-names>Robin E.</given-names></name><name><surname>Holzenthal</surname><given-names>Ralph W.</given-names></name></person-group><article-title>A revision of the Neotropical caddisfly genus <italic><tp:taxon-name><tp:taxon-name-part taxon-name-part-type="genus">Leucotrichia</tp:taxon-name-part></tp:taxon-name></italic> Mosely, 1934 (<tp:taxon-name><tp:taxon-name-part taxon-name-part-type="family">Hydroptilidae</tp:taxon-name-part></tp:taxon-name>, <tp:taxon-name><tp:taxon-name-part taxon-name-part-type="subfamily">Leucotrichiinae</tp:taxon-name-part></tp:taxon-name>)</article-title><source>Zookeys</source><day>23</day><month>4</month><year>2015</year><volume>2015</volume><issue>499</issue><fpage>1</fpage><lpage>100</lpage><pub-id pub-id-type="doi">10.3897/zookeys.499.8360</pub-id></mixed-citation></tp:treatment-meta><tp:nomenclature><tp:taxon-name>
                            <tp:taxon-name-part taxon-name-part-type="genus">Leucotrichia</tp:taxon-name-part>
                            <tp:taxon-name-part taxon-name-part-type="species">laposka</tp:taxon-name-part>
                        </tp:taxon-name><tp:taxon-authority>Oláh &amp; Johanson, 2011</tp:taxon-authority><xref ref-type="fig" rid="F28">Fig. 28</xref><tp:nomenclature-citation-list><tp:nomenclature-citation><tp:taxon-name><tp:taxon-name-part taxon-name-part-type="species">laposka</tp:taxon-name-part></tp:taxon-name><comment> Oláh &amp; Johanson, 2011: 162 [Type locality: Peru, San Martín Province, creek crossing road Juan Guerra-Chazuta, 14 km (rd.) E Colombia Bridge, NHRS; male].</comment></tp:nomenclature-citation></tp:nomenclature-citation-list></tp:nomenclature><tp:treatment-sec sec-type="Diagnosis"><title>Diagnosis.</title><p><italic><tp:taxon-name><tp:taxon-name-part taxon-name-part-type="genus">Leucotrichia</tp:taxon-name-part> <tp:taxon-name-part taxon-name-part-type="species">laposka</tp:taxon-name-part></tp:taxon-name></italic> can be easily separated from all other species in the genus by the apparent absence of the entire subgenital plate. The trilobed apex of the phallus is also proportionately much larger in this species than in any other in the genus. The rows of elongate spines along the mesal lobe are also unique to <italic><tp:taxon-name><tp:taxon-name-part taxon-name-part-type="genus">Leucotrichia</tp:taxon-name-part> <tp:taxon-name-part taxon-name-part-type="species">laposka</tp:taxon-name-part></tp:taxon-name></italic> and, when viewed laterally, suggest the appearance of the spur of a cowboy boot.</p></tp:treatment-sec><tp:treatment-sec sec-type="Description"><title>Description.</title><p><italic>Male</italic>. Length of forewing 2.4–2.8 mm (n=5). Head with posterolateral warts pronounced, originally described as “hinged” but everscibility was not apparent, with 3 ocelli; antennae unmodified. Color in alcohol brown. <italic>Genitalia</italic>. Abdominal sternum VII with slender, acute mesoventral process. Sternum VIII in ventral view with posterior margin concave. Segment IX anterolateral margin convex, posterolateral margin irregular with small knob-like structure mesally; in dorsal view anterior margin concave, posterior margin concave. Tergum × with dorsal sclerite bent ventrad, continuous with ventral sclerite; ventral sclerite bent dorsad; membranous apex with large, membranous, apicoventrally hooked projection. Subgenital plate not apparent. Inferior appendage flat, elongate, dorsal margin crenulate, without dorsal spine but sparsely setose; in ventral view fused basally, subquadrate. Phallus apex large, trilobed; mesal lobe with rows of large, elongate spines.</p></tp:treatment-sec><tp:treatment-sec sec-type="Material examined"><title>Material examined.</title><p><italic>Holotype male</italic>: <bold>PERU: San Martín Province:</bold> creek crossing road Juan Guerra-Chazuta, 14 km (rd.) E Colombia Bridge, <named-content xmlns:xlink="http://www.w3.org/1999/xlink" content-type="dwc:verbatimCoordinates" xlink:type="simple">6°35.594'S 76°13.172'W</named-content>, light, loc. 09, 9.i.2009, T. Malm and K.A. Johanson (in alcohol) (NHRS-KAJO 000000328) (NHRS). <italic>Paratypes</italic>: <bold>PERU: San Martín Province:</bold> La Catarata de Ahuashiyascu, <named-content xmlns:xlink="http://www.w3.org/1999/xlink" content-type="dwc:verbatimCoordinates" xlink:type="simple">6°27.544'S 76°18.192'W</named-content>, light, loc. 07, 7.i.2009, T. Malm and K.A. Johanson, 2 males (in alcohol) (NHRS), 2 males (in alcohol) (OPC).</p></tp:treatment-sec><tp:treatment-sec sec-type="Etymology"><title>Etymology.</title><p><italic>Laposka</italic>, Hungarian for diminutive form of “flat”, referring to the broadened inferior appendage.</p><!--PageBreak--></tp:treatment-sec><tp:treatment-sec><!--Section generated to contain objects referenced in tp:taxon-treatment.--><fig id="F28" position="float" orientation="portrait"><label>Figure 28.</label><caption><p><italic><tp:taxon-name><tp:taxon-name-part taxon-name-part-type="genus">Leucotrichia</tp:taxon-name-part> <tp:taxon-name-part taxon-name-part-type="species">laposka</tp:taxon-name-part></tp:taxon-name></italic> Oláh &amp; Johanson, 2011 (NHRSKAJO000000328). Male genitalia: <bold>A</bold> segments IX–X, lateral (base of phallus crosshatched) <bold>B</bold> segments VII–VIII and segment IX margin, lateral <bold>C</bold> segments IX–X, dorsal <bold>D</bold> segments VII–IX, ventral <bold>E</bold> phallus, lateral <bold>F</bold> phallus, dorsal.</p></caption><graphic xmlns:xlink="http://www.w3.org/1999/xlink" xlink:href="zookeys-499-001-g028.jpg" position="float" orientation="portrait" xlink:type="simple" id="oo_42388.jpg"/></fig></tp:treatment-sec></tp:taxon-treatment>
