# Supplementary material for: A revision of the Neotropical caddisfly genus Leucotrichia Mosely, 1934 (Hydroptilidae, Leucotrichiinae)
Source: Zookeys. 2015 Apr 23;(499):1–100. doi: 10.3897/zookeys.499.8360 (PMC4410161; doi:10.3897/zookeys.499.8360)
Supplement: XML Treatment for Leucotrichia lerma [file zookeys.499.8360-treatment27.xml]

<!DOCTYPE tp:taxon-treatment
  PUBLIC "-//TaxonX//DTD Taxonomic Treatment Publishing DTD v0 20100105//EN" "tax-treatment-NSO.dtd">
<tp:taxon-treatment xmlns:tp="http://www.plazi.org/taxpub"><tp:treatment-meta><kwd-group><label>Taxon classification</label><kwd><named-content content-type="kingdom">Animalia</named-content></kwd><kwd><named-content content-type="order">Trichoptera</named-content></kwd><kwd><named-content content-type="family">Hydroptilidae</named-content></kwd></kwd-group><mixed-citation publication-type="journal"><person-group><name><surname>Thomson</surname><given-names>Robin E.</given-names></name><name><surname>Holzenthal</surname><given-names>Ralph W.</given-names></name></person-group><article-title>A revision of the Neotropical caddisfly genus <italic><tp:taxon-name><tp:taxon-name-part taxon-name-part-type="genus">Leucotrichia</tp:taxon-name-part></tp:taxon-name></italic> Mosely, 1934 (<tp:taxon-name><tp:taxon-name-part taxon-name-part-type="family">Hydroptilidae</tp:taxon-name-part></tp:taxon-name>, <tp:taxon-name><tp:taxon-name-part taxon-name-part-type="subfamily">Leucotrichiinae</tp:taxon-name-part></tp:taxon-name>)</article-title><source>Zookeys</source><day>23</day><month>4</month><year>2015</year><volume>2015</volume><issue>499</issue><fpage>1</fpage><lpage>100</lpage><pub-id pub-id-type="doi">10.3897/zookeys.499.8360</pub-id></mixed-citation></tp:treatment-meta><tp:nomenclature><tp:taxon-name>
                            <tp:taxon-name-part taxon-name-part-type="genus">Leucotrichia</tp:taxon-name-part>
                            <tp:taxon-name-part taxon-name-part-type="species">lerma</tp:taxon-name-part>
                        </tp:taxon-name><tp:taxon-authority>Angrisano &amp; Burgos, 2002</tp:taxon-authority><xref ref-type="fig" rid="F29">Fig. 29</xref><!--PageBreak--><tp:nomenclature-citation-list><tp:nomenclature-citation><tp:taxon-name><tp:taxon-name-part taxon-name-part-type="species">lerma</tp:taxon-name-part></tp:taxon-name><comment> Angrisano &amp; Burgos, 2002: 106 [Type locality: Argentina, Salta, Río Lesser, 18 km NW Salta; IML; male].</comment></tp:nomenclature-citation></tp:nomenclature-citation-list></tp:nomenclature><tp:treatment-sec sec-type="Diagnosis"><title>Diagnosis.</title><p>This species is most similar to <italic><tp:taxon-name><tp:taxon-name-part taxon-name-part-type="genus">Leucotrichia</tp:taxon-name-part> <tp:taxon-name-part taxon-name-part-type="species">brochophora</tp:taxon-name-part></tp:taxon-name></italic>, <italic><tp:taxon-name><tp:taxon-name-part taxon-name-part-type="genus">Leucotrichia</tp:taxon-name-part> <tp:taxon-name-part taxon-name-part-type="species">padera</tp:taxon-name-part></tp:taxon-name></italic>, and <italic><tp:taxon-name><tp:taxon-name-part taxon-name-part-type="genus">Leucotrichia</tp:taxon-name-part> <tp:taxon-name-part taxon-name-part-type="species">rhomba</tp:taxon-name-part></tp:taxon-name></italic> sp. n. These species share a similar form in the apex of the phallus, sternum VIII, and segment IX, as discussed under <italic><tp:taxon-name><tp:taxon-name-part taxon-name-part-type="genus">Leucotrichia</tp:taxon-name-part> <tp:taxon-name-part taxon-name-part-type="species">brochophora</tp:taxon-name-part></tp:taxon-name></italic>. <italic><tp:taxon-name><tp:taxon-name-part taxon-name-part-type="genus">Leucotrichia</tp:taxon-name-part> <tp:taxon-name-part taxon-name-part-type="species">lerma</tp:taxon-name-part></tp:taxon-name></italic> differs from these species in the hooked appearance of the lateral sclerite of tergum × and the subtriangular appearance of the inferior appendage in ventral view.</p></tp:treatment-sec><tp:treatment-sec sec-type="Description"><title>Description.</title><p>Redescribed from <xref ref-type="bibr" rid="B1">Angrisano and Burgos (2002)</xref>. <italic>Male</italic>. Length of forewing 2.9 mm (n=1). Head unmodified, with 3 ocelli; antennae unmodified. <italic>Genitalia</italic>. Abdominal sternum VII with slender, elongate mesoventral process. Sternum VIII in ventral view with posterior margin concave with row of prominent setae. Segment IX anterolateral margin produced mesally, posterolateral margin convex. Tergum × with lateral sclerite with apicoventral hook on posterior margin. Membranous apex of tergum × amorphous. Subgenital plate with dorsal arm not apparent; ventral arm tapering apically, apex slightly hooked dorsad. Inferior appendage digitate, apex hooked dorsally, bearing single dorsal spine; in ventral view subtriangular. Phallus apex bearing pair of ventral sclerites.</p></tp:treatment-sec><tp:treatment-sec sec-type="Material examined"><title>Material examined.</title><p><italic>Holotype male</italic>: Holotype deposited at IML, but could not be obtained.</p></tp:treatment-sec><tp:treatment-sec sec-type="Etymology"><title>Etymology.</title><p>Named for Valle de Lerma, the location where the holotype was collected.</p></tp:treatment-sec><tp:treatment-sec><!--Section generated to contain objects referenced in tp:taxon-treatment.--><fig id="F29" position="float" orientation="portrait"><label>Figure 29.</label><caption><p><italic><tp:taxon-name><tp:taxon-name-part taxon-name-part-type="genus">Leucotrichia</tp:taxon-name-part> <tp:taxon-name-part taxon-name-part-type="species">lerma</tp:taxon-name-part></tp:taxon-name></italic> Angrisano &amp; Burgos, 2002 (redrawn from <xref ref-type="bibr" rid="B1">Angrisano and Burgos 2002</xref>). Male genitalia: <bold>A</bold> segments IX–X, lateral <bold>B</bold> segment IX, ventral <bold>C</bold> segment VII–VIII, oblique <bold>D</bold> phallus, view not specified.</p></caption><graphic xmlns:xlink="http://www.w3.org/1999/xlink" xlink:href="zookeys-499-001-g029.jpg" position="float" orientation="portrait" xlink:type="simple" id="oo_42389.jpg"/></fig></tp:treatment-sec><ref-list><ref id="B1"><mixed-citation xmlns:xlink="http://www.w3.org/1999/xlink" xlink:type="simple"><person-group><name name-style="western"><surname>Angrisano</surname><given-names>EB</given-names></name><name name-style="western"><surname>Burgos</surname><given-names>GN</given-names></name></person-group> (<year>2002</year>) <article-title>Contribución para el conocimiento de los <tp:taxon-name><tp:taxon-name-part taxon-name-part-type="tribe">Leucotrichiini</tp:taxon-name-part></tp:taxon-name> (<tp:taxon-name><tp:taxon-name-part taxon-name-part-type="order">Trichoptera</tp:taxon-name-part></tp:taxon-name>: <tp:taxon-name><tp:taxon-name-part taxon-name-part-type="family">Hydroptilidae</tp:taxon-name-part></tp:taxon-name>). Tres especies nuevas de la Argentina.</article-title><source>Revista de la Sociedad Entomológica Argentina</source><volume>61</volume>: <fpage>103</fpage>–<lpage>109</lpage>.</mixed-citation></ref></ref-list></tp:taxon-treatment>
