# Supplementary material for: A revision of the Neotropical caddisfly genus Leucotrichia Mosely, 1934 (Hydroptilidae, Leucotrichiinae)
Source: Zookeys. 2015 Apr 23;(499):1–100. doi: 10.3897/zookeys.499.8360 (PMC4410161; doi:10.3897/zookeys.499.8360)
Supplement: XML Treatment for Leucotrichia limpia [file zookeys.499.8360-treatment28.xml]

<!DOCTYPE tp:taxon-treatment
  PUBLIC "-//TaxonX//DTD Taxonomic Treatment Publishing DTD v0 20100105//EN" "tax-treatment-NSO.dtd">
<tp:taxon-treatment xmlns:tp="http://www.plazi.org/taxpub"><tp:treatment-meta><kwd-group><label>Taxon classification</label><kwd><named-content content-type="kingdom">Animalia</named-content></kwd><kwd><named-content content-type="order">Trichoptera</named-content></kwd><kwd><named-content content-type="family">Hydroptilidae</named-content></kwd></kwd-group><mixed-citation publication-type="journal"><person-group><name><surname>Thomson</surname><given-names>Robin E.</given-names></name><name><surname>Holzenthal</surname><given-names>Ralph W.</given-names></name></person-group><article-title>A revision of the Neotropical caddisfly genus <italic><tp:taxon-name><tp:taxon-name-part taxon-name-part-type="genus">Leucotrichia</tp:taxon-name-part></tp:taxon-name></italic> Mosely, 1934 (<tp:taxon-name><tp:taxon-name-part taxon-name-part-type="family">Hydroptilidae</tp:taxon-name-part></tp:taxon-name>, <tp:taxon-name><tp:taxon-name-part taxon-name-part-type="subfamily">Leucotrichiinae</tp:taxon-name-part></tp:taxon-name>)</article-title><source>Zookeys</source><day>23</day><month>4</month><year>2015</year><volume>2015</volume><issue>499</issue><fpage>1</fpage><lpage>100</lpage><pub-id pub-id-type="doi">10.3897/zookeys.499.8360</pub-id></mixed-citation></tp:treatment-meta><tp:nomenclature><tp:taxon-name>
                            <tp:taxon-name-part taxon-name-part-type="genus">Leucotrichia</tp:taxon-name-part>
                            <tp:taxon-name-part taxon-name-part-type="species">limpia</tp:taxon-name-part>
                        </tp:taxon-name><tp:taxon-authority>Ross, 1944</tp:taxon-authority><xref ref-type="fig" rid="F30">Fig. 30</xref><tp:nomenclature-citation-list><tp:nomenclature-citation><tp:taxon-name><tp:taxon-name-part taxon-name-part-type="species">limpia</tp:taxon-name-part></tp:taxon-name><comment> Ross, 1944: 273 [Type locality: United States, Texas, Fort Davis, Limpia Creek; INHS; male.] — <xref ref-type="bibr" rid="B15">Flint 1970</xref>: 6 [male]; <xref ref-type="bibr" rid="B18">1996</xref>: 86 [correction of errors in <xref ref-type="bibr" rid="B15">1970</xref> paper].</comment></tp:nomenclature-citation></tp:nomenclature-citation-list></tp:nomenclature><tp:treatment-sec sec-type="Diagnosis"><title>Diagnosis.</title><p><italic><tp:taxon-name><tp:taxon-name-part taxon-name-part-type="genus">Leucotrichia</tp:taxon-name-part> <tp:taxon-name-part taxon-name-part-type="species">limpia</tp:taxon-name-part></tp:taxon-name></italic> is most similar to <italic><tp:taxon-name><tp:taxon-name-part taxon-name-part-type="genus">Leucotrichia</tp:taxon-name-part> <tp:taxon-name-part taxon-name-part-type="species">botosaneanui</tp:taxon-name-part></tp:taxon-name></italic>, <italic><tp:taxon-name><tp:taxon-name-part taxon-name-part-type="genus">Leucotrichia</tp:taxon-name-part> <tp:taxon-name-part taxon-name-part-type="species">chiriquiensis</tp:taxon-name-part></tp:taxon-name></italic>, <italic><tp:taxon-name><tp:taxon-name-part taxon-name-part-type="genus">Leucotrichia</tp:taxon-name-part> <tp:taxon-name-part taxon-name-part-type="species">hispida</tp:taxon-name-part></tp:taxon-name></italic>, and <italic><tp:taxon-name><tp:taxon-name-part taxon-name-part-type="genus">Leucotrichia</tp:taxon-name-part> <tp:taxon-name-part taxon-name-part-type="species">viridis</tp:taxon-name-part></tp:taxon-name></italic>. These species share a similar combination of characteristics present in the phallus and the posterolateral margin of sternum VIII, as discussed under <italic><tp:taxon-name><tp:taxon-name-part taxon-name-part-type="genus">Leucotrichia</tp:taxon-name-part> <tp:taxon-name-part taxon-name-part-type="species">botoeaneanui</tp:taxon-name-part></tp:taxon-name></italic>. The mesodorsal spines and short spines on the apical lobes of the phallus apex (Figs <xref ref-type="fig" rid="F30">30E, F</xref>) and the small single-pointed mesoventral process of sternum VII separate <italic><tp:taxon-name><tp:taxon-name-part taxon-name-part-type="genus">Leucotrichia</tp:taxon-name-part> <tp:taxon-name-part taxon-name-part-type="species">limpia</tp:taxon-name-part></tp:taxon-name></italic> from the other 4 species in this group.</p></tp:treatment-sec><tp:treatment-sec sec-type="Description"><title>Description.</title><p><italic>Male</italic>. Length of forewing 3.0–4.6 mm (n=13). Head unmodified, with 3 ocelli; antennae unmodified. Dorsum of head dark brown with light yellow setae; thorax dark brown with light yellow setae dorsally, brown ventrally; leg segments with brown setae. Forewings covered with fine dark brown setae with scattered patches of light yellow setae. <italic>Genitalia</italic>. Abdominal sternum VII with short, acute mesoventral process. Sternum VIII in ventral view with posterior margin concave. Segment IX anterolateral margin convex, posterolateral margin straight; in dorsal view anterior margin concave, posterior margin convex. Tergum × with dorsal sclerite simple; ventral sclerite semielliptic with tridentate posterior margin; membranous apex small, suborbicular. Subgenital plate with dorsal arm digitate, with slight mesal constriction; ventral arm broadest basally, tapering apically, in ventral view obovate. Inferior appendage basally subquadrate, apex truncate, bearing single dorsal spine; in ventral view entirely fused, subtriangular. Phallus with median complex bearing basal supports; apex bearing pair of stout spines dorsally, many short spines mesoventrally, and 2 membranous apical lobes bearing many short spines dorsally.</p></tp:treatment-sec><tp:treatment-sec sec-type="Material examined"><title>Material examined.</title><p><italic>Holotype male</italic>: <bold>USA: Texas:</bold> Fort Davis, along Limpia Creek, 19.iv.1939, H.H. and J.A. Ross (INHS <tp:taxon-name><tp:taxon-name-part taxon-name-part-type="order">Trichoptera</tp:taxon-name-part></tp:taxon-name> #22335) (INHS). <italic>Allotype female</italic>: Same data as for holotype (INHS). <italic>Nontypes</italic>: <bold>COSTA RICA: Puntarenas:</bold> roadside seep, route 2 just W km 234, <named-content xmlns:xlink="http://www.w3.org/1999/xlink" content-type="dwc:verbatimCoordinates" xlink:type="simple">8.976°N, 83.299°W</named-content>, el. 100m, 20.ii.1986, Holzenthal, Morse, and Fasth, 1 male, 1 female (UMSP); <bold>MEXICO: Chiapas:</bold> Chorreadero, Chiapa de Corzo, 11.viii.1967, O.S. Flint, Jr., 1 male, 2 females (NMNH); <bold>Oaxaca:</bold> Tamazulapan, 7-8.vi.1967, Flint and Ortiz, 1 male (NMNH); <bold>San Luis Potosí:</bold> Rancho Quemada, Rt. 85 km 353, 4-6.viii.1966, O.S. Flint, Jr., 1 male (NMNH); <bold>USA: Arizona:</bold> Yavapai Co., spring outfall at Bubbling Ponds Fish Hatchery, Page Springs, 23.iv.1993, S.R. Moulton and K.W. Stewart, 1 male, 1 female (in alcohol) (NMNH); Coconino Co., West Fork, 16 mi SW Flagstaff, elev. 6500’, 5.viii.1961, R.W. Hodges, 1 female (NMNH); Tucson, 2033 E. Helen St., 12.x.2010, R.B. Nagle, 1 male (NMNH); Tucson, 2033 E. Helen St., 12.x.2010, R.B. Nagle, 1 female (NMNH); <bold>Texas:</bold> Val Verde Co., Devils River, Dolan Creek., <named-content xmlns:xlink="http://www.w3.org/1999/xlink" content-type="dwc:verbatimCoordinates" xlink:type="simple">29° 53.4'N, 100°59.6'W</named-content>, 3.vi.1967, C.M. and O.S. Flint, Jr., 1 male (NMNH); Brewster Co., Big Bend National Park, Windows Creek, 5-10.iv.1993, J. Gelhaus, 1 female (NMNH); Val Verde Co., Devils River, Dolan Falls area, elev. 360 m, 17.v.1993, at light along Devils River, J. Gelhaus #589, Nelson, and Koenig, 2 males, 3 females (in alcohol) (NMNH); Val Verde, Co., Devils River, Dolan Falls, <named-content xmlns:xlink="http://www.w3.org/1999/xlink" content-type="dwc:verbatimCoordinates" xlink:type="simple">29°53.0'N, 100°59.6'W</named-content>, 2.vi.1997, C.M. and O.S. Flint, Jr., 1 male, 5 females (in alcohol) (NMNH); Brewster Co., Big Bend National Park, Chisos Mountains, spring fed creek in Oak Canyon (Window Trail), elev. 1425 m, <named-content xmlns:xlink="http://www.w3.org/1999/xlink" content-type="dwc:verbatimCoordinates" xlink:type="simple">103°20'N, 29°17'W</named-content>, malaise trap, 5-11.iv.1993, J. Gelhaus #559 and D. Koenig, 2 males, 2 females (in alcohol) (NMNH); Val Verde Co., Devils River, Dolan Creek, <named-content xmlns:xlink="http://www.w3.org/1999/xlink" content-type="dwc:verbatimCoordinates" xlink:type="simple">29°53.4'N, 100°59.6'W</named-content>, 3.vi.1997, C.M. and O.S. Flint, Jr., 2 females (NMNH); Brewster Co., Big Bend National Park, Windows Creek, 5-10.iv.1993, J. Gelhaus, 2 females (NMNH); Val Verde Co., San Felipe Springs, Del Rio, <named-content xmlns:xlink="http://www.w3.org/1999/xlink" content-type="dwc:verbatimCoordinates" xlink:type="simple">29°22.1'N, 100°53.1'W</named-content>, 1.vi.1997, C.M. and O.S. Flint, Jr., 9 females (NMNH).</p></tp:treatment-sec><tp:treatment-sec sec-type="Etymology"><title>Etymology.</title><p>Named for Limpia Creek, the location where the holotype was collected.</p></tp:treatment-sec><tp:treatment-sec><!--Section generated to contain objects referenced in tp:taxon-treatment.--><fig id="F30" position="float" orientation="portrait"><label>Figure 30.</label><caption><p><italic><tp:taxon-name><tp:taxon-name-part taxon-name-part-type="genus">Leucotrichia</tp:taxon-name-part> <tp:taxon-name-part taxon-name-part-type="species">limpia</tp:taxon-name-part></tp:taxon-name></italic> Ross, 1944 (INHS22335). Male genitalia: <bold>A</bold> segments IX–X, lateral (base of phallus crosshatched) <bold>B</bold> segments VII–VIII and segment IX margin, lateral <bold>C</bold> segments IX–X, dorsal <bold>D</bold> segments VII–IX, ventral <bold>E</bold> phallus, lateral <bold>F</bold> phallus, dorsal.</p></caption><graphic xmlns:xlink="http://www.w3.org/1999/xlink" xlink:href="zookeys-499-001-g030.jpg" position="float" orientation="portrait" xlink:type="simple" id="oo_42390.jpg"/></fig></tp:treatment-sec><ref-list><ref id="B15"><mixed-citation xmlns:xlink="http://www.w3.org/1999/xlink" xlink:type="simple"><person-group><name name-style="western"><surname>Flint</surname><given-names>OS Jr</given-names></name></person-group> (<year>1970</year>) <article-title>Studies of Neotropical caddisflies, X: <italic><tp:taxon-name><tp:taxon-name-part taxon-name-part-type="genus">Leucotrichia</tp:taxon-name-part></tp:taxon-name></italic> and related genera from North and Central America (<tp:taxon-name><tp:taxon-name-part taxon-name-part-type="order">Trichoptera</tp:taxon-name-part></tp:taxon-name>: <tp:taxon-name><tp:taxon-name-part taxon-name-part-type="family">Hydroptilidae</tp:taxon-name-part></tp:taxon-name>).</article-title><source>Smithsonian Contributions to Zoology</source><volume>60</volume>: <fpage>1</fpage>–<lpage>64</lpage>. doi: <ext-link ext-link-type="doi" xlink:href="10.5479/si.00810282.60" xlink:type="simple">10.5479/si.00810282.60</ext-link></mixed-citation></ref><ref id="B18"><mixed-citation xmlns:xlink="http://www.w3.org/1999/xlink" xlink:type="simple"><person-group><name name-style="western"><surname>Flint</surname><given-names>OS Jr</given-names></name></person-group> (<year>1996</year>) <article-title>Studies of Neotropical caddisflies LV: <tp:taxon-name><tp:taxon-name-part taxon-name-part-type="order">Trichoptera</tp:taxon-name-part></tp:taxon-name> of Trinidad and Tobago.</article-title><source>Transactions of the American Entomological Society</source><volume>122</volume>: <fpage>67</fpage>–<lpage>113</lpage>.</mixed-citation></ref></ref-list></tp:taxon-treatment>
