# Supplementary material for: A revision of the Neotropical caddisfly genus Leucotrichia Mosely, 1934 (Hydroptilidae, Leucotrichiinae)
Source: Zookeys. 2015 Apr 23;(499):1–100. doi: 10.3897/zookeys.499.8360 (PMC4410161; doi:10.3897/zookeys.499.8360)
Supplement: XML Treatment for Leucotrichia mutica [file zookeys.499.8360-treatment29.xml]

<!DOCTYPE tp:taxon-treatment
  PUBLIC "-//TaxonX//DTD Taxonomic Treatment Publishing DTD v0 20100105//EN" "tax-treatment-NSO.dtd">
<tp:taxon-treatment xmlns:tp="http://www.plazi.org/taxpub"><tp:treatment-meta><kwd-group><label>Taxon classification</label><kwd><named-content content-type="kingdom">Animalia</named-content></kwd><kwd><named-content content-type="order">Trichoptera</named-content></kwd><kwd><named-content content-type="family">Hydroptilidae</named-content></kwd></kwd-group><mixed-citation publication-type="journal"><person-group><name><surname>Thomson</surname><given-names>Robin E.</given-names></name><name><surname>Holzenthal</surname><given-names>Ralph W.</given-names></name></person-group><article-title>A revision of the Neotropical caddisfly genus <italic><tp:taxon-name><tp:taxon-name-part taxon-name-part-type="genus">Leucotrichia</tp:taxon-name-part></tp:taxon-name></italic> Mosely, 1934 (<tp:taxon-name><tp:taxon-name-part taxon-name-part-type="family">Hydroptilidae</tp:taxon-name-part></tp:taxon-name>, <tp:taxon-name><tp:taxon-name-part taxon-name-part-type="subfamily">Leucotrichiinae</tp:taxon-name-part></tp:taxon-name>)</article-title><source>Zookeys</source><day>23</day><month>4</month><year>2015</year><volume>2015</volume><issue>499</issue><fpage>1</fpage><lpage>100</lpage><pub-id pub-id-type="doi">10.3897/zookeys.499.8360</pub-id></mixed-citation></tp:treatment-meta><tp:nomenclature><tp:taxon-name>
                            <tp:taxon-name-part taxon-name-part-type="genus">Leucotrichia</tp:taxon-name-part>
                            <tp:taxon-name-part taxon-name-part-type="species">mutica</tp:taxon-name-part>
                        </tp:taxon-name><tp:taxon-authority>Flint, 1991</tp:taxon-authority><xref ref-type="fig" rid="F31">Fig. 31</xref><tp:nomenclature-citation-list><tp:nomenclature-citation><tp:taxon-name><tp:taxon-name-part taxon-name-part-type="species">mutica</tp:taxon-name-part></tp:taxon-name><comment> Flint, 1991: 39 [Type locality: Colombia, Dpto. Antioquia, Quebrada Honda, Marsella, 12km SW Fredonia; NMNH; male].</comment></tp:nomenclature-citation><!--PageBreak--></tp:nomenclature-citation-list></tp:nomenclature><tp:treatment-sec sec-type="Diagnosis"><title>Diagnosis.</title><p>This species is similar to <italic><tp:taxon-name><tp:taxon-name-part taxon-name-part-type="genus">Leucotrichia</tp:taxon-name-part> <tp:taxon-name-part taxon-name-part-type="species">melleopicta</tp:taxon-name-part></tp:taxon-name></italic>. These species share similarities in the phallus and the shape of the inferior appendage, as discussed under <italic><tp:taxon-name><tp:taxon-name-part taxon-name-part-type="genus">Leucotrichia</tp:taxon-name-part> <tp:taxon-name-part taxon-name-part-type="species">melleopicta</tp:taxon-name-part></tp:taxon-name></italic>. <italic><tp:taxon-name><tp:taxon-name-part taxon-name-part-type="genus">Leucotrichia</tp:taxon-name-part> <tp:taxon-name-part taxon-name-part-type="species">mutica</tp:taxon-name-part></tp:taxon-name></italic> can be distinguished from <italic><tp:taxon-name><tp:taxon-name-part taxon-name-part-type="genus">Leucotrichia</tp:taxon-name-part> <tp:taxon-name-part taxon-name-part-type="species">melleopicta</tp:taxon-name-part></tp:taxon-name></italic> by the basal ridge on the mesoventral process of sternum VII, the ovate shape of the ventral arm of the subgenital plate in ventral view, and the dorsal sclerite on the phallus, which is much smaller than that of <italic><tp:taxon-name><tp:taxon-name-part taxon-name-part-type="genus">Leucotrichia</tp:taxon-name-part> <tp:taxon-name-part taxon-name-part-type="species">melleopicta</tp:taxon-name-part></tp:taxon-name></italic>.</p></tp:treatment-sec><tp:treatment-sec sec-type="Description"><title>Description.</title><p><italic>Male</italic>. Length of forewing 3.0 mm (n=1). Head unmodified, with 3 ocelli; antennae unmodified. Dorsum of head cleared, color brown; thorax brown with light yellow setae dorsally, brown ventrally; leg segments with golden brown setae. Forewings covered with fine yellow setae, apical 1/3 with dark brown setae. <italic>Genitalia</italic>. Abdominal sternum VII with acute mesoventral process with small basal ridge, apex rounded in ventral view. Sternum VIII in ventral view with posterior margin concave. Segment IX anterolateral margin convex, posterolateral margin straight; in dorsal view anterior margin sharply concave, posterior margin broadly concave. Tergum × with dorsal sclerite simple; ventral sclerite semielliptic with tridentate posterior margin; membranous apex truncate in dorsal view. Subgenital plate with dorsal arm not apparent; ventral arm broadest mesally, apex acute, laterally obscured from view by inferior appendage, in ventral view ovate. Inferior appendage dorsomesally “humped,” apex rounded, bearing single dorsal spine; in ventral view digitate. Phallus with basal half broken and missing; median complex not apparent; apex bearing single dorsal sclerite and pair of lateral sclerites; dorsal sclerite ovate, with apical emargination; lateral sclerites slender, sinuate.</p></tp:treatment-sec><tp:treatment-sec sec-type="Material examined"><title>Material examined.</title><p><italic>Holotype male</italic>: <bold>COLOMBIA: Antioquia:</bold> Quebrada Honda, Marsella, 12 km SW Fredonia, elev. 1450 m, 22.ii.1983, O.S. Flint, Jr. (USNM 04525) (NMNH).</p></tp:treatment-sec><tp:treatment-sec sec-type="Etymology"><title>Etymology.</title><p>Unknown.</p></tp:treatment-sec><tp:treatment-sec><!--Section generated to contain objects referenced in tp:taxon-treatment.--><fig id="F31" position="float" orientation="portrait"><label>Figure 31.</label><caption><p><italic><tp:taxon-name><tp:taxon-name-part taxon-name-part-type="genus">Leucotrichia</tp:taxon-name-part> <tp:taxon-name-part taxon-name-part-type="species">mutica</tp:taxon-name-part></tp:taxon-name></italic> Flint, 1991 (USNM04525). Male genitalia: <bold>A</bold> segments IX–X, lateral (base of phallus crosshatched) <bold>B</bold> segments VII–VIII and segment IX margin, lateral <bold>C</bold> segments IX–X, dorsal <bold>D</bold> segments VII–IX, ventral <bold>E</bold> phallus, lateral <bold>F</bold> phallus, dorsal.</p></caption><graphic xmlns:xlink="http://www.w3.org/1999/xlink" xlink:href="zookeys-499-001-g031.jpg" position="float" orientation="portrait" xlink:type="simple" id="oo_42391.jpg"/></fig></tp:treatment-sec></tp:taxon-treatment>
