# Supplementary material for: A revision of the Neotropical caddisfly genus Leucotrichia Mosely, 1934 (Hydroptilidae, Leucotrichiinae)
Source: Zookeys. 2015 Apr 23;(499):1–100. doi: 10.3897/zookeys.499.8360 (PMC4410161; doi:10.3897/zookeys.499.8360)
Supplement: XML Treatment for Leucotrichia padera [file zookeys.499.8360-treatment30.xml]

<!DOCTYPE tp:taxon-treatment
  PUBLIC "-//TaxonX//DTD Taxonomic Treatment Publishing DTD v0 20100105//EN" "tax-treatment-NSO.dtd">
<tp:taxon-treatment xmlns:tp="http://www.plazi.org/taxpub"><tp:treatment-meta><kwd-group><label>Taxon classification</label><kwd><named-content content-type="kingdom">Animalia</named-content></kwd><kwd><named-content content-type="order">Trichoptera</named-content></kwd><kwd><named-content content-type="family">Hydroptilidae</named-content></kwd></kwd-group><mixed-citation publication-type="journal"><person-group><name><surname>Thomson</surname><given-names>Robin E.</given-names></name><name><surname>Holzenthal</surname><given-names>Ralph W.</given-names></name></person-group><article-title>A revision of the Neotropical caddisfly genus <italic><tp:taxon-name><tp:taxon-name-part taxon-name-part-type="genus">Leucotrichia</tp:taxon-name-part></tp:taxon-name></italic> Mosely, 1934 (<tp:taxon-name><tp:taxon-name-part taxon-name-part-type="family">Hydroptilidae</tp:taxon-name-part></tp:taxon-name>, <tp:taxon-name><tp:taxon-name-part taxon-name-part-type="subfamily">Leucotrichiinae</tp:taxon-name-part></tp:taxon-name>)</article-title><source>Zookeys</source><day>23</day><month>4</month><year>2015</year><volume>2015</volume><issue>499</issue><fpage>1</fpage><lpage>100</lpage><pub-id pub-id-type="doi">10.3897/zookeys.499.8360</pub-id></mixed-citation></tp:treatment-meta><tp:nomenclature><tp:taxon-name>
                            <tp:taxon-name-part taxon-name-part-type="genus">Leucotrichia</tp:taxon-name-part>
                            <tp:taxon-name-part taxon-name-part-type="species">padera</tp:taxon-name-part>
                        </tp:taxon-name><tp:taxon-authority>Flint, 1991</tp:taxon-authority><xref ref-type="fig" rid="F32">Fig. 32</xref><!--PageBreak--><tp:nomenclature-citation-list><tp:nomenclature-citation><tp:taxon-name><tp:taxon-name-part taxon-name-part-type="species">padera</tp:taxon-name-part></tp:taxon-name><comment> Flint, 1991: 41 [Type locality: Colombia, Dpto. Antioquia, Quebrada Espadera, 7 km E Medellín, road to Sta. Elena; NMNH; male].</comment></tp:nomenclature-citation></tp:nomenclature-citation-list></tp:nomenclature><tp:treatment-sec sec-type="Diagnosis"><title>Diagnosis.</title><p>This species is most similar to <italic><tp:taxon-name><tp:taxon-name-part taxon-name-part-type="genus">Leucotrichia</tp:taxon-name-part> <tp:taxon-name-part taxon-name-part-type="species">brochophora</tp:taxon-name-part></tp:taxon-name></italic>, <italic><tp:taxon-name><tp:taxon-name-part taxon-name-part-type="genus">Leucotrichia</tp:taxon-name-part> <tp:taxon-name-part taxon-name-part-type="species">lerma</tp:taxon-name-part></tp:taxon-name></italic>, and <italic><tp:taxon-name><tp:taxon-name-part taxon-name-part-type="genus">Leucotrichia</tp:taxon-name-part> <tp:taxon-name-part taxon-name-part-type="species">rhomba</tp:taxon-name-part></tp:taxon-name></italic> sp. n. All four species share a similar form of the apex of the phallus, sternum VIII, and segment IX, as discussed under <italic><tp:taxon-name><tp:taxon-name-part taxon-name-part-type="genus">Leucotrichia</tp:taxon-name-part> <tp:taxon-name-part taxon-name-part-type="species">brochophora</tp:taxon-name-part></tp:taxon-name></italic>. <italic><tp:taxon-name><tp:taxon-name-part taxon-name-part-type="genus">Leucotrichia</tp:taxon-name-part> <tp:taxon-name-part taxon-name-part-type="species">padera</tp:taxon-name-part></tp:taxon-name></italic> differs from these species by the presence of the dorsal arm of the subgenital plate (Fig. <xref ref-type="fig" rid="F32">32A</xref>), which is absent in the other 3 species. It can also be recognized by the shape of the ventral arm of the subgenital plate in ventral view, which appears large and obovate with a rounded apical emargination (Fig. <xref ref-type="fig" rid="F32">32D</xref>).</p></tp:treatment-sec><tp:treatment-sec sec-type="Description"><title>Description.</title><p><italic>Male</italic>. Length of forewing 3.0 mm (n=1). Head unmodified, with 3 ocelli; antennae unmodified. Dorsum of head cleared, brown; thorax brown with light yellow setae dorsally, light brown ventrally; leg segments with brown setae. Forewings covered with fine brown setae with 2 broad patches of light yellow setae, apex with dark brown setae. <italic>Genitalia</italic>. Abdominal sternum VII with elongate mesoventral process curving dorsad. Sternum VIII in ventral view with posterior margin concave. Segment IX anterolateral margin convex, posterolateral margin straight; in dorsal view anterior margin concave, posterior margin concave. Tergum × with dorsal sclerite small, reniform; ventral sclerite subdeltoid; membranous apex suborbicular. Subgenital plate elongate, mildly sinuate, extending dorsally along posterior edge of tergum × ventral sclerite; with dorsal arm digitate, apex enlarged; ventral arm with basal projection, broadest mesally, apex slightly hooked dorsad, in ventral view obovate with rounded apical emargination. Inferior appendage broadest basally, apex hooked dorsally, bearing single dorsal spine; in ventral view with basal projection on inner margin, apically digitate. Phallus apex bearing pair of elongate dorsolateral sclerites and internal ventral apodeme.</p></tp:treatment-sec><tp:treatment-sec sec-type="Material examined"><title>Material examined.</title><p><italic>Holotype male</italic>: <bold>COLOMBIA: Antioquia:</bold> Quebrada Espadera, 7 km E Medellín, road to Santa Elena, 6.iii.1984, C.M. and O.S. Flint, Jr. (USNM 104526) (NMNH).</p></tp:treatment-sec><tp:treatment-sec sec-type="Etymology"><title>Etymology.</title><p>Presumably named for Quebrada Espadera, the location where the holotype was collected.</p></tp:treatment-sec><tp:treatment-sec><!--Section generated to contain objects referenced in tp:taxon-treatment.--><fig id="F32" position="float" orientation="portrait"><label>Figure 32.</label><caption><p><italic><tp:taxon-name><tp:taxon-name-part taxon-name-part-type="genus">Leucotrichia</tp:taxon-name-part> <tp:taxon-name-part taxon-name-part-type="species">padera</tp:taxon-name-part></tp:taxon-name></italic> Flint, 1991 (USNM104526). Male genitalia: <bold>A</bold> segments IX–X, lateral (base of phallus crosshatched) <bold>B</bold> segments VII–VIII and segment IX margin, lateral <bold>C</bold> segments IX–X, dorsal <bold>D</bold> segments VII–IX, ventral <bold>E</bold> phallus, lateral <bold>F</bold> phallus, dorsal.</p></caption><graphic xmlns:xlink="http://www.w3.org/1999/xlink" xlink:href="zookeys-499-001-g032.jpg" position="float" orientation="portrait" xlink:type="simple" id="oo_42392.jpg"/></fig></tp:treatment-sec></tp:taxon-treatment>
