# Supplementary material for: A revision of the Neotropical caddisfly genus Leucotrichia Mosely, 1934 (Hydroptilidae, Leucotrichiinae)
Source: Zookeys. 2015 Apr 23;(499):1–100. doi: 10.3897/zookeys.499.8360 (PMC4410161; doi:10.3897/zookeys.499.8360)
Supplement: XML Treatment for Leucotrichia pectinata [file zookeys.499.8360-treatment31.xml]

<!DOCTYPE tp:taxon-treatment
  PUBLIC "-//TaxonX//DTD Taxonomic Treatment Publishing DTD v0 20100105//EN" "tax-treatment-NSO.dtd">
<tp:taxon-treatment xmlns:tp="http://www.plazi.org/taxpub"><tp:treatment-meta><kwd-group><label>Taxon classification</label><kwd><named-content content-type="kingdom">Animalia</named-content></kwd><kwd><named-content content-type="order">Trichoptera</named-content></kwd><kwd><named-content content-type="family">Hydroptilidae</named-content></kwd></kwd-group><mixed-citation publication-type="journal"><person-group><name><surname>Thomson</surname><given-names>Robin E.</given-names></name><name><surname>Holzenthal</surname><given-names>Ralph W.</given-names></name></person-group><article-title>A revision of the Neotropical caddisfly genus <italic><tp:taxon-name><tp:taxon-name-part taxon-name-part-type="genus">Leucotrichia</tp:taxon-name-part></tp:taxon-name></italic> Mosely, 1934 (<tp:taxon-name><tp:taxon-name-part taxon-name-part-type="family">Hydroptilidae</tp:taxon-name-part></tp:taxon-name>, <tp:taxon-name><tp:taxon-name-part taxon-name-part-type="subfamily">Leucotrichiinae</tp:taxon-name-part></tp:taxon-name>)</article-title><source>Zookeys</source><day>23</day><month>4</month><year>2015</year><volume>2015</volume><issue>499</issue><fpage>1</fpage><lpage>100</lpage><pub-id pub-id-type="doi">10.3897/zookeys.499.8360</pub-id></mixed-citation></tp:treatment-meta><tp:nomenclature><tp:taxon-name>
                            <tp:taxon-name-part taxon-name-part-type="genus">Leucotrichia</tp:taxon-name-part>
                            <tp:taxon-name-part taxon-name-part-type="species">pectinata</tp:taxon-name-part>
                            <object-id xmlns:xlink="http://www.w3.org/1999/xlink" content-type="zoobank" xlink:type="simple">http://zoobank.org/F42E1742-A755-4F1D-BE7D-9718ECA0396C</object-id>
                        </tp:taxon-name><tp:taxon-authority>Thomson &amp; Holzenthal</tp:taxon-authority><tp:taxon-status xmlns:xlink="http://www.w3.org/1999/xlink" xlink:type="simple">sp. n.</tp:taxon-status><xref ref-type="fig" rid="F33">Fig. 33</xref></tp:nomenclature><tp:treatment-sec sec-type="Diagnosis"><title>Diagnosis.</title><p><italic><tp:taxon-name><tp:taxon-name-part taxon-name-part-type="genus">Leucotrichia</tp:taxon-name-part> <tp:taxon-name-part taxon-name-part-type="species">pectinata</tp:taxon-name-part></tp:taxon-name></italic> sp. n., can be separated from all other species in the genus by several unique characteristics. The most striking characteristic is the apex of the phallus, which is broadened into a fan-shape and bears a row of peg-like setae on the posterior margin (Fig. <xref ref-type="fig" rid="F33">33F</xref>). In lateral view, sternum VIII bears a large posterodorsal projection (Fig. <xref ref-type="fig" rid="F33">33B</xref>) in contrast to the more common posteroventral projection. Sternum VII bears a row of prominent setae in addition to the mesoventral process (Fig. <xref ref-type="fig" rid="F33">33D</xref>).</p></tp:treatment-sec><tp:treatment-sec sec-type="Description"><title>Description.</title><!--PageBreak--><p><italic>Male</italic>. Length of forewing 4.5–4.7 (n=2). Head unmodified, with 3 ocelli; antennae unmodified. Dorsum of head dark brown with light yellow and dark brown setae; thorax dark brown with dark brown and light yellow setae dorsally, brown ventrally; leg segments with brown setae. Forewings covered with fine dark brown setae with 2 large patches of light yellow setae, 1st on apical 1/2 and 2nd on basal 1/2. <italic>Genitalia</italic>. Abdominal sternum VII with slender mesoventral process with row of prominent setae basally. Sternum VIII with posterodorsal projection, in ventral view with posterior margin concave. Segment IX anterolateral margin broadly produced dorsolaterally, posterolateral margin convex; in dorsal view anterior margin straight, posterior margin concave. Tergum × with dorsal sclerite simple; ventral sclerite semielliptic with crenulate posterior margin; membranous apex not well developed. Subgenital plate with dorsal arm not apparent; ventral arm with basal projection, tapering apically, in ventral view oblong with digitate basal projection. Inferior appendage with small basal emargination, apex hooked dorsally, bearing single dorsal spine; in ventral view outer margin crenulate. Phallus apex fan-shaped, with posterior margin bearing row of peg-like setae.</p><p><italic>Holotype male</italic>: <bold>ECUADOR:</bold> Tungurahua, 13 km E Baños, 1550 m, 15.ix.1990, O.S. Flint, (UMSP000140619) (NMNH). <italic>Paratype</italic>: <bold>ECUADOR:</bold> Tungurahua, Baños (39 km E), 25.i.1976, 4200 ft, blacklight, Spangler et al., 1 male (NMNH).</p></tp:treatment-sec><tp:treatment-sec sec-type="Etymology"><title>Etymology.</title><p><italic>Pectinatus</italic>, Latin for “comblike, toothed”, referring to the row of peg-like setae along the broad apical margin of the phallus.</p></tp:treatment-sec><tp:treatment-sec><!--Section generated to contain objects referenced in tp:taxon-treatment.--><fig id="F33" position="float" orientation="portrait"><label>Figure 33.</label><caption><p><italic><tp:taxon-name><tp:taxon-name-part taxon-name-part-type="genus">Leucotrichia</tp:taxon-name-part> <tp:taxon-name-part taxon-name-part-type="species">pectinata</tp:taxon-name-part></tp:taxon-name></italic> sp. n. (UMSP000140619). Male genitalia: <bold>A</bold> segments IX–X, lateral (base of phallus crosshatched) <bold>B</bold> segments VII–VIII and segment IX margin, lateral <bold>C</bold> segments IX–X, dorsal <bold>D</bold> segments VII–IX, ventral <bold>E</bold> phallus, lateral <bold>F</bold> phallus, dorsal.</p></caption><graphic xmlns:xlink="http://www.w3.org/1999/xlink" xlink:href="zookeys-499-001-g033.jpg" position="float" orientation="portrait" xlink:type="simple" id="oo_42393.jpg"/></fig></tp:treatment-sec></tp:taxon-treatment>
