# Supplementary material for: A revision of the Neotropical caddisfly genus Leucotrichia Mosely, 1934 (Hydroptilidae, Leucotrichiinae)
Source: Zookeys. 2015 Apr 23;(499):1–100. doi: 10.3897/zookeys.499.8360 (PMC4410161; doi:10.3897/zookeys.499.8360)
Supplement: XML Treatment for Leucotrichia pictipes [file zookeys.499.8360-treatment32.xml]

<!DOCTYPE tp:taxon-treatment
  PUBLIC "-//TaxonX//DTD Taxonomic Treatment Publishing DTD v0 20100105//EN" "tax-treatment-NSO.dtd">
<tp:taxon-treatment xmlns:tp="http://www.plazi.org/taxpub"><tp:treatment-meta><kwd-group><label>Taxon classification</label><kwd><named-content content-type="kingdom">Animalia</named-content></kwd><kwd><named-content content-type="order">Trichoptera</named-content></kwd><kwd><named-content content-type="family">Hydroptilidae</named-content></kwd></kwd-group><mixed-citation publication-type="journal"><person-group><name><surname>Thomson</surname><given-names>Robin E.</given-names></name><name><surname>Holzenthal</surname><given-names>Ralph W.</given-names></name></person-group><article-title>A revision of the Neotropical caddisfly genus <italic><tp:taxon-name><tp:taxon-name-part taxon-name-part-type="genus">Leucotrichia</tp:taxon-name-part></tp:taxon-name></italic> Mosely, 1934 (<tp:taxon-name><tp:taxon-name-part taxon-name-part-type="family">Hydroptilidae</tp:taxon-name-part></tp:taxon-name>, <tp:taxon-name><tp:taxon-name-part taxon-name-part-type="subfamily">Leucotrichiinae</tp:taxon-name-part></tp:taxon-name>)</article-title><source>Zookeys</source><day>23</day><month>4</month><year>2015</year><volume>2015</volume><issue>499</issue><fpage>1</fpage><lpage>100</lpage><pub-id pub-id-type="doi">10.3897/zookeys.499.8360</pub-id></mixed-citation></tp:treatment-meta><tp:nomenclature><tp:taxon-name>
                            <tp:taxon-name-part taxon-name-part-type="genus">Leucotrichia</tp:taxon-name-part>
                            <tp:taxon-name-part taxon-name-part-type="species">pictipes</tp:taxon-name-part>
                        </tp:taxon-name><tp:taxon-authority>(Banks, 1911)</tp:taxon-authority><xref ref-type="fig" rid="F3">Figs 3C</xref><xref ref-type="fig" rid="F34">, 34</xref><!--PageBreak--><tp:nomenclature-citation-list><tp:nomenclature-citation><tp:taxon-name><tp:taxon-name-part taxon-name-part-type="species">pictipes</tp:taxon-name-part></tp:taxon-name><comment> (Banks, 1911: 359) [Type locality: United States, New York, Johnstown, Hales Creek; MCZ; male; in <italic><tp:taxon-name><tp:taxon-name-part taxon-name-part-type="genus">Orthotrichia</tp:taxon-name-part></tp:taxon-name></italic>]. — <xref ref-type="bibr" rid="B27">Ross 1938</xref>: 10 [as <italic><tp:taxon-name><tp:taxon-name-part taxon-name-part-type="genus">Stactobia</tp:taxon-name-part> <tp:taxon-name-part taxon-name-part-type="species">pictipes</tp:taxon-name-part></tp:taxon-name></italic> (Banks)]. — <xref ref-type="bibr" rid="B28">Ross 1944</xref>: 120 [to <italic><tp:taxon-name><tp:taxon-name-part taxon-name-part-type="genus">Leucotrichia</tp:taxon-name-part></tp:taxon-name></italic>]. — <xref ref-type="bibr" rid="B15">Flint 1970</xref>: 10 [male, distribution]. —<xref ref-type="bibr" rid="B25">Nielsen 1948</xref>: 11 [misidentified as <italic><tp:taxon-name><tp:taxon-name-part taxon-name-part-type="genus">Ithytrichia</tp:taxon-name-part> <tp:taxon-name-part taxon-name-part-type="species">confusa</tp:taxon-name-part></tp:taxon-name></italic> Morton].</comment></tp:nomenclature-citation></tp:nomenclature-citation-list></tp:nomenclature><tp:treatment-sec sec-type="Diagnosis"><title>Diagnosis.</title><p><italic><tp:taxon-name><tp:taxon-name-part taxon-name-part-type="genus">Leucotrichia</tp:taxon-name-part> <tp:taxon-name-part taxon-name-part-type="species">pictipes</tp:taxon-name-part></tp:taxon-name></italic> is similar to <italic><tp:taxon-name><tp:taxon-name-part taxon-name-part-type="genus">Leucotrichia</tp:taxon-name-part> <tp:taxon-name-part taxon-name-part-type="species">fairchildi</tp:taxon-name-part></tp:taxon-name></italic>, <italic><tp:taxon-name><tp:taxon-name-part taxon-name-part-type="genus">Leucotrichia</tp:taxon-name-part> <tp:taxon-name-part taxon-name-part-type="species">imitator</tp:taxon-name-part></tp:taxon-name></italic>, and <italic><tp:taxon-name><tp:taxon-name-part taxon-name-part-type="genus">Leucotrichia</tp:taxon-name-part> <tp:taxon-name-part taxon-name-part-type="species">sarita</tp:taxon-name-part></tp:taxon-name></italic>. <italic><tp:taxon-name><tp:taxon-name-part taxon-name-part-type="genus">Leucotrichia</tp:taxon-name-part> <tp:taxon-name-part taxon-name-part-type="species">pictipes</tp:taxon-name-part></tp:taxon-name></italic> bears patches of scales, both on the dorsum of the head and the eversible membranous lobe beneath the posterolateral wart, which are absent in all 3 of the other species. The genitalia of <italic><tp:taxon-name><tp:taxon-name-part taxon-name-part-type="genus">Leucotrichia</tp:taxon-name-part> <tp:taxon-name-part taxon-name-part-type="species">pictipes</tp:taxon-name-part></tp:taxon-name></italic> are similar to that <italic><tp:taxon-name><tp:taxon-name-part taxon-name-part-type="genus">Leucotrichia</tp:taxon-name-part> <tp:taxon-name-part taxon-name-part-type="species">imitator</tp:taxon-name-part></tp:taxon-name></italic>, in having multiple membranous lobes arising from the apex of the phallus. While <italic><tp:taxon-name><tp:taxon-name-part taxon-name-part-type="genus">Leucotrichia</tp:taxon-name-part> <tp:taxon-name-part taxon-name-part-type="species">imitator</tp:taxon-name-part></tp:taxon-name></italic> has 3 lobes, <italic><tp:taxon-name><tp:taxon-name-part taxon-name-part-type="genus">Leucotrichia</tp:taxon-name-part> <tp:taxon-name-part taxon-name-part-type="species">pictipes</tp:taxon-name-part></tp:taxon-name></italic> can be distinguished by having 2 sets of symmetrically arranged lobes.</p></tp:treatment-sec><tp:treatment-sec sec-type="Description"><title>Description.</title><p><italic>Male</italic>. Length of forewing 2.5–4.0 (n=88). Head with patches of scales dorsally; posterolateral warts large, eversible, with scaled membranous lobes revealed when everted, with 2 ocelli; antennae with scape slightly enlarged, pedicel subtriangular, basal 3 flagellomeres narrow and compact. Dorsum of head brown with yellow setae; thorax brown with yellow setae dorsally, brown ventrally; leg segments with brown setae. Forewings covered with fine brown setae with transverse stripe of yellow setae on basal 1/2 and small scattered patches of yellow setae on distal 1/3. <italic>Genitalia</italic>. Abdominal sternum VII with mesoventral process replaced by tuft of dense, prominent setae. Sternum VIII in ventral view with posterior margin concave. Segment IX anterolateral margin convex, posterolateral margin convex; in dorsal view anterior margin concave, posterior margin broadly concave. Tergum × with dorsal sclerite slender; ventral sclerite semielliptic with tridentate posterior margin; membranous apex not well developed. Subgenital plate with dorsal arm not apparent; ventral arm hollow, apex acute (Fig. <xref ref-type="fig" rid="F34">34A</xref>), in ventral view base with crenulate margin, apex rounded. Inferior appendage digitate, bearing single dorsal spine; in ventral view apex rounded. Phallus apex bearing U-shaped internal apodeme, broad ventral sclerite, and 2 pairs of membranous apicodorsal lobes.</p></tp:treatment-sec><tp:treatment-sec sec-type="Material examined"><title>Material examined.</title><p><italic>Holotype male</italic>: <bold>USA: NEW YORK:</bold> Johnstown, Hales Creek, collected in June, Alexander (MCZ11597) (MCZ). <italic>Nontypes</italic>: <bold>MEXICO: Chihuahua:</bold> Riito, Hwy 16, 10 mi E Yepachi, 28.vi.1987, Kondratieff and Baumann, 1 male, 1 female (in alcohol) (NMNH); <bold>USA: California:</bold> Tulare Co., 3 Rivers, 13.viii.1975, J.L. Cross, 19 males, 8 females (in alcohol) (NMNH); American River, Sacramento, 18.vi.1985, C.M. and O.S. Flint, Jr., 1 female (in alcohol) (NMNH); <bold>Colorado:</bold> Grand Co., Colorado River near Hot Sulphur Springs, 4.viii.1973, R.W. Baumann and W.P. Stark, 1 male, 2 females (in alcohol) (NMNH); Fremont Co., Cañon City, 27-29.v.1987, G.F. and J.F. Hevel, 2 males, 2 females (in alcohol) (NMNH); <bold>Maryland:</bold> Frederick Co., Small Creek, Hwy 77, 30.vi.1972, Baumann and Cross, 1 male (in alcohol) (NMNH); <bold>Montana:</bold> Madison Co., Madison River at Norris, 21.vi.1978, Groemhild, 4 males, 3 females (in alcohol) (NMNH); <bold>New Mexico:</bold> Sandoval Co., Valles Caldera National Preserve, Lower San Antonio Creek, NW border of Preserve, <named-content xmlns:xlink="http://www.w3.org/1999/xlink" content-type="dwc:verbatimCoordinates" xlink:type="simple">35°57.8‘N106°36.9'W</named-content>, 2.vii.2008, Parmenter et al., 17 males, 11 females (in alcohol) (NMNH); Sandoval Co., Caldera National Preserve, along E Fork Jemez River, “Dagobah,” <named-content xmlns:xlink="http://www.w3.org/1999/xlink" content-type="dwc:verbatimCoordinates" xlink:type="simple">35°50.2'N, 106°30.1'W</named-content>, 30.vi.2008, Parmenter et al., 1 male (in alcohol) (NMNH); <bold>Oregon:</bold> Douglas Co., S Umpqua River, 5 mi below junction of Myrtle Creek, Stn. M., 3.vi.1976, M.J. Stansburg, 2 males, 1 female (in alcohol) (NMNH); <bold>Pennsylvania:</bold> Warren Co., Spring Creek, 1.5 mi S Spring Creek village, <named-content xmlns:xlink="http://www.w3.org/1999/xlink" content-type="dwc:verbatimCoordinates" xlink:type="simple">41°51.3'N, 79°32.4'W</named-content>, 28.viii.1998, O.S. Flint, Jr., 1 male (in alcohol) (NMNH); Warren Co., Lainard Bush, Spring Creek, <named-content xmlns:xlink="http://www.w3.org/1999/xlink" content-type="dwc:verbatimCoordinates" xlink:type="simple">41°52'N, 79°32'W</named-content>, 4.vi.2000, L. Bush, 1 male (in alcohol) (NMNH); <bold>Virginia:</bold> Bath Co., Jackson River, Rt. 603, 2 mi S Rt. 687, 11.ix.1979, C.M. and O.S. Flint, Jr., 1 male, 1 female (in alcohol) (NMNH); Farquier Co., Broad Thoroughfare Gap, 27.v.1961, O.S. Flint, Jr., 2 males, 3 females (in alcohol) (NMNH); Bath Co., Jackson River at Rt. 603 bridge, 24.v.1974, B. Strickler, 1 male (in alcohol) (NMNH); Fauquier Co., Broad Run, Thoroughfare Gap, 15.vii1974, O.S. Flint, Jr., 1 male, 2 females (in alcohol) (NMNH); Fauquier Co., Broad Run, Thoroughfare Gap, 10.v.1974, O.S. Flint, Jr., 25 males, 20 females (in alcohol) (NMNH); <bold>West Virginia:</bold> Pendleton Co., Smoke Hole Camp, 28-29.viii.1963, R. and O. Flint, 2 males, 2 females (in alcohol) (NMNH); <bold>Wisconsin:</bold> St. Croix County, Apple River at Somerset on Highway 64, 22.v.1993, R.J. Blahnik, 1 male (UMSP); St. Croix County, Apple River at Somerset on Highway 64, 22.v.1993, R.J. Blahnik, 1 female (UMSP); Douglas Co., Upper St. Croix River near Gordon, 26.v.1994, R.J. Blahnik, 1 male (UMSP); Douglas Co., Upper St. Croix River near Gordon, 26.v.1994, R.J. Blahnik, 1 female (UMSP); <bold>Wyoming:</bold> Teton Co., Crawfish Creek, tributary to Lewis River, 12.v.1992, G. Roemhild, 2 males, 1 female (in alcohol) (NMNH); Yellowstone National Park, Madison Junction, 19.viii.1962, P. and P. Spangler, 1 male (in alcohol) (NMNH).</p></tp:treatment-sec><tp:treatment-sec sec-type="Etymology"><title>Etymology.</title><p>Unknown.</p><!--PageBreak--></tp:treatment-sec><tp:treatment-sec><!--Section generated to contain objects referenced in tp:taxon-treatment.--><fig id="F3" position="float" orientation="portrait"><label>Figure 3.</label><caption><p>Head and antennae: <bold>A</bold> <italic><tp:taxon-name><tp:taxon-name-part taxon-name-part-type="genus">Leucotrichia</tp:taxon-name-part> <tp:taxon-name-part taxon-name-part-type="species">fairchildi</tp:taxon-name-part></tp:taxon-name></italic> Flint, 1970 (UMSP000140357) <bold>B</bold> <italic><tp:taxon-name><tp:taxon-name-part taxon-name-part-type="genus">Leucotrichia</tp:taxon-name-part> <tp:taxon-name-part taxon-name-part-type="species">inflaticornis</tp:taxon-name-part></tp:taxon-name></italic> Botosaneanu, 1993 (UMSP000140327) <bold>C</bold> <italic><tp:taxon-name><tp:taxon-name-part taxon-name-part-type="genus">Leucotrichia</tp:taxon-name-part> <tp:taxon-name-part taxon-name-part-type="species">pictipes</tp:taxon-name-part></tp:taxon-name></italic> (Banks, 1911) (MCZ11597).</p></caption><graphic xmlns:xlink="http://www.w3.org/1999/xlink" xlink:href="zookeys-499-001-g003.jpg" position="float" orientation="portrait" xlink:type="simple" id="oo_42363.jpg"/></fig><fig id="F34" position="float" orientation="portrait"><label>Figure 34.</label><caption><p><italic><tp:taxon-name><tp:taxon-name-part taxon-name-part-type="genus">Leucotrichia</tp:taxon-name-part> <tp:taxon-name-part taxon-name-part-type="species">pictipes</tp:taxon-name-part></tp:taxon-name></italic> (Banks, 1911) (MCZ11597). Male genitalia: <bold>A</bold> segments IX–X, lateral (base of phallus crosshatched): <bold>B</bold> segments VII–VIII and segment IX margin, lateral <bold>C</bold> segments IX–X, dorsal <bold>D</bold> segments VII–IX, ventral <bold>E</bold> phallus, lateral <bold>F</bold> phallus, dorsal.</p></caption><graphic xmlns:xlink="http://www.w3.org/1999/xlink" xlink:href="zookeys-499-001-g034.jpg" position="float" orientation="portrait" xlink:type="simple" id="oo_42394.jpg"/></fig></tp:treatment-sec><ref-list><ref id="B27"><mixed-citation xmlns:xlink="http://www.w3.org/1999/xlink" xlink:type="simple"><person-group><name name-style="western"><surname>Ross</surname><given-names>HH</given-names></name></person-group> (<year>1938</year>) <article-title>Lectotypes of North American caddisflies in the Museum of Comparative Zoology.</article-title><source>Psyche</source><volume>45</volume>: <fpage>1</fpage>–<lpage>61</lpage>. doi: <ext-link ext-link-type="doi" xlink:href="10.1155/1938/25928" xlink:type="simple">10.1155/1938/25928</ext-link></mixed-citation></ref><ref id="B28"><mixed-citation xmlns:xlink="http://www.w3.org/1999/xlink" xlink:type="simple"><person-group><name name-style="western"><surname>Ross</surname><given-names>HH</given-names></name></person-group> (<year>1944</year>) <article-title>The caddisflies or <tp:taxon-name><tp:taxon-name-part taxon-name-part-type="order">Trichoptera</tp:taxon-name-part></tp:taxon-name> of Illinois.</article-title><source>Bulletin of the Illinois Natural History Survey</source><volume>23</volume>: <fpage>1</fpage>–<lpage>326</lpage>.</mixed-citation></ref><ref id="B15"><mixed-citation xmlns:xlink="http://www.w3.org/1999/xlink" xlink:type="simple"><person-group><name name-style="western"><surname>Flint</surname><given-names>OS Jr</given-names></name></person-group> (<year>1970</year>) <article-title>Studies of Neotropical caddisflies, X: <italic><tp:taxon-name><tp:taxon-name-part taxon-name-part-type="genus">Leucotrichia</tp:taxon-name-part></tp:taxon-name></italic> and related genera from North and Central America (<tp:taxon-name><tp:taxon-name-part taxon-name-part-type="order">Trichoptera</tp:taxon-name-part></tp:taxon-name>: <tp:taxon-name><tp:taxon-name-part taxon-name-part-type="family">Hydroptilidae</tp:taxon-name-part></tp:taxon-name>).</article-title><source>Smithsonian Contributions to Zoology</source><volume>60</volume>: <fpage>1</fpage>–<lpage>64</lpage>. doi: <ext-link ext-link-type="doi" xlink:href="10.5479/si.00810282.60" xlink:type="simple">10.5479/si.00810282.60</ext-link></mixed-citation></ref><ref id="B25"><mixed-citation xmlns:xlink="http://www.w3.org/1999/xlink" xlink:type="simple"><person-group><name name-style="western"><surname>Nielsen</surname><given-names>A</given-names></name></person-group> (<year>1948</year>) <article-title>Postembryonic development and biology of the <tp:taxon-name><tp:taxon-name-part taxon-name-part-type="family">Hydroptilidae</tp:taxon-name-part></tp:taxon-name>. A contribution to the phylogeny of the caddis flies and to the question of the origin of the case-building instinct.</article-title><source>Biologiske Skrifter</source><volume>5</volume>: <fpage>1</fpage>–<lpage>200</lpage>.</mixed-citation></ref></ref-list></tp:taxon-treatment>
