# Supplementary material for: A revision of the Neotropical caddisfly genus Leucotrichia Mosely, 1934 (Hydroptilidae, Leucotrichiinae)
Source: Zookeys. 2015 Apr 23;(499):1–100. doi: 10.3897/zookeys.499.8360 (PMC4410161; doi:10.3897/zookeys.499.8360)
Supplement: XML Treatment for Leucotrichia procera [file zookeys.499.8360-treatment33.xml]

<!DOCTYPE tp:taxon-treatment
  PUBLIC "-//TaxonX//DTD Taxonomic Treatment Publishing DTD v0 20100105//EN" "tax-treatment-NSO.dtd">
<tp:taxon-treatment xmlns:tp="http://www.plazi.org/taxpub"><tp:treatment-meta><kwd-group><label>Taxon classification</label><kwd><named-content content-type="kingdom">Animalia</named-content></kwd><kwd><named-content content-type="order">Trichoptera</named-content></kwd><kwd><named-content content-type="family">Hydroptilidae</named-content></kwd></kwd-group><mixed-citation publication-type="journal"><person-group><name><surname>Thomson</surname><given-names>Robin E.</given-names></name><name><surname>Holzenthal</surname><given-names>Ralph W.</given-names></name></person-group><article-title>A revision of the Neotropical caddisfly genus <italic><tp:taxon-name><tp:taxon-name-part taxon-name-part-type="genus">Leucotrichia</tp:taxon-name-part></tp:taxon-name></italic> Mosely, 1934 (<tp:taxon-name><tp:taxon-name-part taxon-name-part-type="family">Hydroptilidae</tp:taxon-name-part></tp:taxon-name>, <tp:taxon-name><tp:taxon-name-part taxon-name-part-type="subfamily">Leucotrichiinae</tp:taxon-name-part></tp:taxon-name>)</article-title><source>Zookeys</source><day>23</day><month>4</month><year>2015</year><volume>2015</volume><issue>499</issue><fpage>1</fpage><lpage>100</lpage><pub-id pub-id-type="doi">10.3897/zookeys.499.8360</pub-id></mixed-citation></tp:treatment-meta><tp:nomenclature><tp:taxon-name>
                            <tp:taxon-name-part taxon-name-part-type="genus">Leucotrichia</tp:taxon-name-part>
                            <tp:taxon-name-part taxon-name-part-type="species">procera</tp:taxon-name-part>
                            <object-id xmlns:xlink="http://www.w3.org/1999/xlink" content-type="zoobank" xlink:type="simple">http://zoobank.org/7740ED61-07A6-4C92-B109-ACF0A8872D69</object-id>
                        </tp:taxon-name><tp:taxon-authority>Thomson &amp; Holzenthal</tp:taxon-authority><tp:taxon-status xmlns:xlink="http://www.w3.org/1999/xlink" xlink:type="simple">sp. n.</tp:taxon-status><xref ref-type="fig" rid="F4">Figs 4C</xref><xref ref-type="fig" rid="F35">, 35</xref></tp:nomenclature><tp:treatment-sec sec-type="Diagnosis"><title>Diagnosis.</title><p>This species is known only from the male holotype. <italic><tp:taxon-name><tp:taxon-name-part taxon-name-part-type="genus">Leucotrichia</tp:taxon-name-part> <tp:taxon-name-part taxon-name-part-type="species">procera</tp:taxon-name-part></tp:taxon-name></italic> can be separated from all other species in the genus by the unique projection on the dorsal margin of the inferior appendage, which extends to be almost parallel with the dorsal surface of tergum × (Fig. <xref ref-type="fig" rid="F35">35A</xref>). The phallus is also very simple, lacking any of the spines or sclerites commonly found in other species in the genus. Additionally, the scape of the antennae is enlarged and there is a patch of scales in place of setae on the dorsum of the head (Fig. <xref ref-type="fig" rid="F4">4C</xref>).</p></tp:treatment-sec><tp:treatment-sec sec-type="Description"><title>Description.</title><p><italic>Male</italic>. Length of forewing 3.4 mm (n=1). Head with patches of scales dorsally, with 3 ocelli; antennae with enlarged scape, remaining flagellum missing. Dorsum of head brown with light yellow and dark brown setae; thorax dark brown with light yellow setae dorsally, dark brown ventrally; leg segments with dark brown setae. Forewings covered with fine dark brown setae with scattered patches of light yellow setae. <italic>Genitalia</italic>. Abdominal sternum VII with acute mesoventral process with small basal ridge, apex enlarged, rugose in ventral view. Sternum VIII in ventral view with posterior margin shallowly V-shaped. Segment IX anterolateral margin convex, posterolateral margin convex; in dorsal view anterior margin concave, posterior margin broadly concave. Tergum × with dorsal sclerite continuous with ventral sclerite; ventral sclerite sinuate; membranous apex not well developed. Subgenital plate with dorsal arm not apparent; ventral arm with both basal projection and apex pointing ventrad, in ventral view with apical spine very prominent. Inferior appendage with setose dorsal margin and prominent, elongate, curved dorsal projection; in ventral view with basal projection on outer margin, apex of dorsal projection curving inward. Phallus apex bearing pair of small subapicodorsal lobes, no sclerites or spines.</p><p><italic>Holotype male</italic>: <bold>BRAZIL: Minas Gerais:</bold> Córrego da Serra de Ouro, Fino, Vale do Tropeiro, <named-content xmlns:xlink="http://www.w3.org/1999/xlink" content-type="dwc:verbatimCoordinates" xlink:type="simple">20°12.371'S, 43°38.581'W</named-content>, el. 1000 m, 8.x.2000, Paprocki, Salgado, and Isaac (UMSP000047406) (MZUSP).</p></tp:treatment-sec><tp:treatment-sec sec-type="Etymology"><title>Etymology.</title><p><italic>Procerus</italic>, Latin for “tall, slender, long”, referring to the slender, elongate projection of the inferior appendage.</p></tp:treatment-sec><tp:treatment-sec><!--Section generated to contain objects referenced in tp:taxon-treatment.--><fig id="F4" position="float" orientation="portrait"><label>Figure 4.</label><caption><p>Head and scape: <bold>A</bold> <italic><tp:taxon-name><tp:taxon-name-part taxon-name-part-type="genus">Leucotrichia</tp:taxon-name-part> <tp:taxon-name-part taxon-name-part-type="species">chiriquiensis</tp:taxon-name-part></tp:taxon-name></italic> Flint, 1970 (USNM70896) <bold>B</bold> <italic><tp:taxon-name><tp:taxon-name-part taxon-name-part-type="genus">Leucotrichia</tp:taxon-name-part> <tp:taxon-name-part taxon-name-part-type="species">imitator</tp:taxon-name-part></tp:taxon-name></italic> Flint, 1970 (USNM70898) <bold>C</bold> <italic><tp:taxon-name><tp:taxon-name-part taxon-name-part-type="genus">Leucotrichia</tp:taxon-name-part> <tp:taxon-name-part taxon-name-part-type="species">procera</tp:taxon-name-part></tp:taxon-name></italic> sp. n. (UMSP000047406) <bold>D</bold> <italic><tp:taxon-name><tp:taxon-name-part taxon-name-part-type="genus">Leucotrichia</tp:taxon-name-part> <tp:taxon-name-part taxon-name-part-type="species">sarita</tp:taxon-name-part></tp:taxon-name></italic> Ross, 1944 (INHS22339) <bold>E</bold> <italic><tp:taxon-name><tp:taxon-name-part taxon-name-part-type="genus">Leucotrichia</tp:taxon-name-part> <tp:taxon-name-part taxon-name-part-type="species">yungarum</tp:taxon-name-part></tp:taxon-name></italic> Angrisano &amp; Burgos, 2002 (redrawn from <xref ref-type="bibr" rid="B1">Angrisano and Burgos 2002</xref>).</p></caption><graphic xmlns:xlink="http://www.w3.org/1999/xlink" xlink:href="zookeys-499-001-g004.jpg" position="float" orientation="portrait" xlink:type="simple" id="oo_42364.jpg"/></fig><fig id="F35" position="float" orientation="portrait"><label>Figure 35.</label><caption><p><italic><tp:taxon-name><tp:taxon-name-part taxon-name-part-type="genus">Leucotrichia</tp:taxon-name-part> <tp:taxon-name-part taxon-name-part-type="species">procera</tp:taxon-name-part></tp:taxon-name></italic> sp. n. (UMSP000047406). Male genitalia: <bold>A</bold> segments IX–X, lateral (base of phallus crosshatched) <bold>B</bold> segments VII–VIII and segment IX margin, lateral <bold>C</bold> segments IX–X, dorsal <bold>D</bold> segments VII–IX, ventral <bold>E</bold> phallus, lateral <bold>F</bold> phallus, dorsal.</p></caption><graphic xmlns:xlink="http://www.w3.org/1999/xlink" xlink:href="zookeys-499-001-g035.jpg" position="float" orientation="portrait" xlink:type="simple" id="oo_42395.jpg"/></fig></tp:treatment-sec><ref-list><ref id="B1"><mixed-citation xmlns:xlink="http://www.w3.org/1999/xlink" xlink:type="simple"><person-group><name name-style="western"><surname>Angrisano</surname><given-names>EB</given-names></name><name name-style="western"><surname>Burgos</surname><given-names>GN</given-names></name></person-group> (<year>2002</year>) <article-title>Contribución para el conocimiento de los <tp:taxon-name><tp:taxon-name-part taxon-name-part-type="tribe">Leucotrichiini</tp:taxon-name-part></tp:taxon-name> (<tp:taxon-name><tp:taxon-name-part taxon-name-part-type="order">Trichoptera</tp:taxon-name-part></tp:taxon-name>: <tp:taxon-name><tp:taxon-name-part taxon-name-part-type="family">Hydroptilidae</tp:taxon-name-part></tp:taxon-name>). Tres especies nuevas de la Argentina.</article-title><source>Revista de la Sociedad Entomológica Argentina</source><volume>61</volume>: <fpage>103</fpage>–<lpage>109</lpage>.</mixed-citation></ref></ref-list></tp:taxon-treatment>
