# Supplementary material for: A revision of the Neotropical caddisfly genus Leucotrichia Mosely, 1934 (Hydroptilidae, Leucotrichiinae)
Source: Zookeys. 2015 Apr 23;(499):1–100. doi: 10.3897/zookeys.499.8360 (PMC4410161; doi:10.3897/zookeys.499.8360)
Supplement: XML Treatment for Leucotrichia repanda [file zookeys.499.8360-treatment34.xml]

<!DOCTYPE tp:taxon-treatment
  PUBLIC "-//TaxonX//DTD Taxonomic Treatment Publishing DTD v0 20100105//EN" "tax-treatment-NSO.dtd">
<tp:taxon-treatment xmlns:tp="http://www.plazi.org/taxpub"><tp:treatment-meta><kwd-group><label>Taxon classification</label><kwd><named-content content-type="kingdom">Animalia</named-content></kwd><kwd><named-content content-type="order">Trichoptera</named-content></kwd><kwd><named-content content-type="family">Hydroptilidae</named-content></kwd></kwd-group><mixed-citation publication-type="journal"><person-group><name><surname>Thomson</surname><given-names>Robin E.</given-names></name><name><surname>Holzenthal</surname><given-names>Ralph W.</given-names></name></person-group><article-title>A revision of the Neotropical caddisfly genus <italic><tp:taxon-name><tp:taxon-name-part taxon-name-part-type="genus">Leucotrichia</tp:taxon-name-part></tp:taxon-name></italic> Mosely, 1934 (<tp:taxon-name><tp:taxon-name-part taxon-name-part-type="family">Hydroptilidae</tp:taxon-name-part></tp:taxon-name>, <tp:taxon-name><tp:taxon-name-part taxon-name-part-type="subfamily">Leucotrichiinae</tp:taxon-name-part></tp:taxon-name>)</article-title><source>Zookeys</source><day>23</day><month>4</month><year>2015</year><volume>2015</volume><issue>499</issue><fpage>1</fpage><lpage>100</lpage><pub-id pub-id-type="doi">10.3897/zookeys.499.8360</pub-id></mixed-citation></tp:treatment-meta><tp:nomenclature><tp:taxon-name>
                            <tp:taxon-name-part taxon-name-part-type="genus">Leucotrichia</tp:taxon-name-part>
                            <tp:taxon-name-part taxon-name-part-type="species">repanda</tp:taxon-name-part>
                            <object-id xmlns:xlink="http://www.w3.org/1999/xlink" content-type="zoobank" xlink:type="simple">http://zoobank.org/AC64E31D-22DD-46F4-9C6A-83BD69E1D4D8</object-id>
                        </tp:taxon-name><tp:taxon-authority>Thomson &amp; Holzenthal</tp:taxon-authority><tp:taxon-status xmlns:xlink="http://www.w3.org/1999/xlink" xlink:type="simple">sp. n.</tp:taxon-status><xref ref-type="fig" rid="F36">Fig. 36</xref><!--PageBreak--></tp:nomenclature><tp:treatment-sec sec-type="Diagnosis"><title>Diagnosis.</title><p>This species is most similar to <italic><tp:taxon-name><tp:taxon-name-part taxon-name-part-type="genus">Leucotrichia</tp:taxon-name-part> <tp:taxon-name-part taxon-name-part-type="species">ayura</tp:taxon-name-part></tp:taxon-name></italic>. These species share similarities in the mesoventral process of sternum VII, the shape of sternum VIII, the shape of the inferior appendage, and sclerites observed on the phallus apex, as discussed under <italic><tp:taxon-name><tp:taxon-name-part taxon-name-part-type="genus">Leucotrichia</tp:taxon-name-part> <tp:taxon-name-part taxon-name-part-type="species">ayura</tp:taxon-name-part></tp:taxon-name></italic>. <italic><tp:taxon-name><tp:taxon-name-part taxon-name-part-type="genus">Leucotrichia</tp:taxon-name-part> <tp:taxon-name-part taxon-name-part-type="species">repanda</tp:taxon-name-part></tp:taxon-name></italic> sp. n., can be easily distinguished from <italic><tp:taxon-name><tp:taxon-name-part taxon-name-part-type="genus">Leucotrichia</tp:taxon-name-part> <tp:taxon-name-part taxon-name-part-type="species">ayura</tp:taxon-name-part></tp:taxon-name></italic> by the presence of a pair of sharply bent dorsal sclerites, a pair of curved lateral sclerites, and an apical tuft of setae on the phallus apex, all of which are absent in <italic><tp:taxon-name><tp:taxon-name-part taxon-name-part-type="genus">Leucotrichia</tp:taxon-name-part> <tp:taxon-name-part taxon-name-part-type="species">ayura</tp:taxon-name-part></tp:taxon-name></italic>. The presence of 3 apicodorsal setae on the inferior appendage also separates <italic><tp:taxon-name><tp:taxon-name-part taxon-name-part-type="genus">Leucotrichia</tp:taxon-name-part> <tp:taxon-name-part taxon-name-part-type="species">repanda</tp:taxon-name-part></tp:taxon-name></italic> from <italic><tp:taxon-name><tp:taxon-name-part taxon-name-part-type="genus">Leucotrichia</tp:taxon-name-part> <tp:taxon-name-part taxon-name-part-type="species">ayura</tp:taxon-name-part></tp:taxon-name></italic>, which lacks these setae.</p></tp:treatment-sec><tp:treatment-sec sec-type="Description"><title>Description.</title><p><italic>Male</italic>. Length of forewing 1.9–2.4 mm (n=13). Head unmodified, with 3 ocelli; antennae unmodified. Dorsum of head dark brown with yellow and brown setae; thorax dark brown with yellow setae dorsally, brown ventrally; leg segments with brown setae. Forewings covered with fine dark brown setae with large patch of bright yellow setae on basal 1/3. <italic>Genitalia</italic>. Abdominal sternum VII with short mesoventral process. Sternum VIII in ventral view with posterior margin concave. Segment IX anterolateral margin produced mesally, posterolateral margin convex; in dorsal view anterior margin concave, posterior margin concave. Tergum × with dorsal sclerite elongate, with crenulate dorsal margin; ventral sclerite slender, simple; membranous apex not well developed. Subgenital plate with dorsal arm not apparent; ventral arm broadest basally, apex slightly hooked dorsad, in ventral view appearing “winged”. Inferior appendage apex rounded, bearing single mesodorsal seta and 3 apicodorsal setae; in ventral view entirely fused, apex emarginated. Phallus apex bearing apical setal tuft and 3 pairs of sclerites: 1st pair dorsal, sharply bent dorsad; 2nd pair dorsal, elongate; 3rd pair lateral, broad, curved anteriad.</p><p><italic>Holotype male</italic>: <bold>VENEZUELA: Sucre:</bold> Península de Paria, Santa Isabel, Río Sta. Isabel, <named-content xmlns:xlink="http://www.w3.org/1999/xlink" content-type="dwc:verbatimCoordinates" xlink:type="simple">10°44.294'N, 62°38.954'W</named-content>, el. 20 m, 4.iv.1995, Holzenthal, Flint, and Cressa (UMSP000201685) (UMSP). <italic>Paratypes</italic>: same data as holotype, 3 males, 2 females (UMSP); same data as holotype, 1 male, 1 female (MIZA); <bold>VENEZUELA: Aragua:</bold> Est. Exp. Cataurito, ca. 32 km E Villa de Cura, 1100 m, 1.ii.1983, O.S. Flint, Jr., 2 males, 1 female (in alcohol) (NMNH); Est. Exp. Cataurito, 28.i.1983, O.S. Flint, Jr., 1 male (NMNH); Est. Exp. Cataurito, 1.ii.1983, O.S. Flint, Jr., 7 males (NMNH).</p></tp:treatment-sec><tp:treatment-sec sec-type="Etymology"><title>Etymology.</title><p><italic>Repandus</italic>, Latin for “bent backward, turned up”, referring to the bent shape of the 1st pair of dorsal sclerites on the phallus.</p></tp:treatment-sec><tp:treatment-sec><!--Section generated to contain objects referenced in tp:taxon-treatment.--><fig id="F36" position="float" orientation="portrait"><label>Figure 36.</label><caption><p><italic><tp:taxon-name><tp:taxon-name-part taxon-name-part-type="genus">Leucotrichia</tp:taxon-name-part> <tp:taxon-name-part taxon-name-part-type="species">repanda</tp:taxon-name-part></tp:taxon-name></italic> sp. n. (UMSP000201685). Male genitalia: <bold>A</bold> segments IX–X, lateral (base of phallus crosshatched) <bold>B</bold> segments VII–VIII and segment IX margin, lateral <bold>C</bold> segments IX–X, dorsal <bold>D</bold> segments VII–IX, ventral <bold>E</bold> phallus, lateral <bold>F</bold> phallus, dorsal.</p></caption><graphic xmlns:xlink="http://www.w3.org/1999/xlink" xlink:href="zookeys-499-001-g036.jpg" position="float" orientation="portrait" xlink:type="simple" id="oo_42396.jpg"/></fig></tp:treatment-sec></tp:taxon-treatment>
