# Supplementary material for: A revision of the Neotropical caddisfly genus Leucotrichia Mosely, 1934 (Hydroptilidae, Leucotrichiinae)
Source: Zookeys. 2015 Apr 23;(499):1–100. doi: 10.3897/zookeys.499.8360 (PMC4410161; doi:10.3897/zookeys.499.8360)
Supplement: XML Treatment for Leucotrichia rhomba [file zookeys.499.8360-treatment35.xml]

<!DOCTYPE tp:taxon-treatment
  PUBLIC "-//TaxonX//DTD Taxonomic Treatment Publishing DTD v0 20100105//EN" "tax-treatment-NSO.dtd">
<tp:taxon-treatment xmlns:tp="http://www.plazi.org/taxpub"><tp:treatment-meta><kwd-group><label>Taxon classification</label><kwd><named-content content-type="kingdom">Animalia</named-content></kwd><kwd><named-content content-type="order">Trichoptera</named-content></kwd><kwd><named-content content-type="family">Hydroptilidae</named-content></kwd></kwd-group><mixed-citation publication-type="journal"><person-group><name><surname>Thomson</surname><given-names>Robin E.</given-names></name><name><surname>Holzenthal</surname><given-names>Ralph W.</given-names></name></person-group><article-title>A revision of the Neotropical caddisfly genus <italic><tp:taxon-name><tp:taxon-name-part taxon-name-part-type="genus">Leucotrichia</tp:taxon-name-part></tp:taxon-name></italic> Mosely, 1934 (<tp:taxon-name><tp:taxon-name-part taxon-name-part-type="family">Hydroptilidae</tp:taxon-name-part></tp:taxon-name>, <tp:taxon-name><tp:taxon-name-part taxon-name-part-type="subfamily">Leucotrichiinae</tp:taxon-name-part></tp:taxon-name>)</article-title><source>Zookeys</source><day>23</day><month>4</month><year>2015</year><volume>2015</volume><issue>499</issue><fpage>1</fpage><lpage>100</lpage><pub-id pub-id-type="doi">10.3897/zookeys.499.8360</pub-id></mixed-citation></tp:treatment-meta><tp:nomenclature><tp:taxon-name>
                            <tp:taxon-name-part taxon-name-part-type="genus">Leucotrichia</tp:taxon-name-part>
                            <tp:taxon-name-part taxon-name-part-type="species">rhomba</tp:taxon-name-part>
                            <object-id xmlns:xlink="http://www.w3.org/1999/xlink" content-type="zoobank" xlink:type="simple">http://zoobank.org/E685F3A9-DCC7-4F17-8D8F-9DEEBE111025</object-id>
                        </tp:taxon-name><tp:taxon-authority>Thomson &amp; Holzenthal</tp:taxon-authority><tp:taxon-status xmlns:xlink="http://www.w3.org/1999/xlink" xlink:type="simple">sp. n.</tp:taxon-status><xref ref-type="fig" rid="F37">Fig. 37</xref></tp:nomenclature><tp:treatment-sec sec-type="Diagnosis"><title>Diagnosis.</title><p><italic><tp:taxon-name><tp:taxon-name-part taxon-name-part-type="genus">Leucotrichia</tp:taxon-name-part> <tp:taxon-name-part taxon-name-part-type="species">rhomba</tp:taxon-name-part></tp:taxon-name></italic> sp. n., is known only from the male holotype. This species is most similar to <italic><tp:taxon-name><tp:taxon-name-part taxon-name-part-type="genus">Leucotrichia</tp:taxon-name-part> <tp:taxon-name-part taxon-name-part-type="species">brochophora</tp:taxon-name-part></tp:taxon-name></italic>, <italic><tp:taxon-name><tp:taxon-name-part taxon-name-part-type="genus">Leucotrichia</tp:taxon-name-part> <tp:taxon-name-part taxon-name-part-type="species">lerma</tp:taxon-name-part></tp:taxon-name></italic>, and <italic><tp:taxon-name><tp:taxon-name-part taxon-name-part-type="genus">Leucotrichia</tp:taxon-name-part> <tp:taxon-name-part taxon-name-part-type="species">padera</tp:taxon-name-part></tp:taxon-name></italic>. These species share a similar form in the apex of the phallus, sternum VIII, and segment IX, as discussed under <italic><tp:taxon-name><tp:taxon-name-part taxon-name-part-type="genus">Leucotrichia</tp:taxon-name-part> <tp:taxon-name-part taxon-name-part-type="species">brochophora</tp:taxon-name-part></tp:taxon-name></italic>. <italic><tp:taxon-name><tp:taxon-name-part taxon-name-part-type="genus">Leucotrichia</tp:taxon-name-part> <tp:taxon-name-part taxon-name-part-type="species">rhomba</tp:taxon-name-part></tp:taxon-name></italic> can be separated from the other 3 species by the size and shape of the mesoventral process of sternum VII (Fig. <xref ref-type="fig" rid="F37">37B, D</xref>). The apex of the process is enlarged and, in ventral view, rhomboid and rugose. The posterior margin of sternum VIII is also much more deeply concave in <italic><tp:taxon-name><tp:taxon-name-part taxon-name-part-type="genus">Leucotrichia</tp:taxon-name-part> <tp:taxon-name-part taxon-name-part-type="species">rhomba</tp:taxon-name-part></tp:taxon-name></italic> than in any of the other 3 species.</p></tp:treatment-sec><tp:treatment-sec sec-type="Description"><title>Description.</title><!--PageBreak--><p><italic>Male</italic>. Length of forewing 2.4 mm (n=1). Head unmodified, with 3 ocelli; antennae unmodified. Dorsum of head brown with yellow and dark brown setae; thorax brown with light brown setae dorsally, brown ventrally; leg segments with brown setae. Forewings covered with fine brown setae with light yellow patch extending from basal 3/4 along the length of outer edge. <italic>Genitalia</italic>. Abdominal sternum VII with elongate mesoventral process with apex enlarged; in ventral view apex rhomboid, rugose. Sternum VIII in ventral view with posterior margin deeply concave. Segment IX anterolateral margin produced mesally, posterolateral margin irregular; in dorsal view anterior margin concave, posterior margin concave. Tergum × with dorsal sclerite continuous with ventral sclerite; ventral sclerite with rounded projection on posterior margin; membranous apex subtriangular. Subgenital plate fused with ventral sclerite of tergum X; with dorsal arm not apparent; ventral arm digitate with basal projection, in ventral view oblong. Inferior appendage broadest mesally, apex hooked dorsally, bearing single dorsal spine; in ventral view entirely fused, oval, basally enlarged, apex with shallow emargination. Phallus apex not well expanded, bearing pair of internal apodemes.</p><p><italic>Holotype male</italic>: <bold>COSTA RICA: Puntarenas:</bold> Río Jaba at rock quarry, 1.4 km (air) W Las Cruces, <named-content xmlns:xlink="http://www.w3.org/1999/xlink" content-type="dwc:verbatimCoordinates" xlink:type="simple">8.79°N, 82.97°W</named-content>, 9.viii.1990, el. 1150 m, Holzenthal, Blahnik, and Muñoz, 1 male (UMSP000201350) (UMSP).</p></tp:treatment-sec><tp:treatment-sec sec-type="Etymology"><title>Etymology.</title><p><italic>Rhombus</italic>, Latin for “rhomboid”, a quadrilateral of which only the opposite sides and angles are equal, referring to the shape of the enlarged apex of the mesoventral process of sternum VII.</p></tp:treatment-sec><tp:treatment-sec><!--Section generated to contain objects referenced in tp:taxon-treatment.--><fig id="F37" position="float" orientation="portrait"><label>Figure 37.</label><caption><p><italic><tp:taxon-name><tp:taxon-name-part taxon-name-part-type="genus">Leucotrichia</tp:taxon-name-part> <tp:taxon-name-part taxon-name-part-type="species">rhomba</tp:taxon-name-part></tp:taxon-name></italic> sp. n. (UMSP000201350). Male genitalia: <bold>A</bold> segments IX–X, lateral (base of phallus crosshatched) <bold>B</bold> segments VII–VIII and segment IX margin, lateral <bold>C</bold> segments IX–X, dorsal <bold>D</bold> segments VII–IX, ventral <bold>E</bold> phallus, lateral <bold>F</bold> phallus, dorsal.</p></caption><graphic xmlns:xlink="http://www.w3.org/1999/xlink" xlink:href="zookeys-499-001-g037.jpg" position="float" orientation="portrait" xlink:type="simple" id="oo_42397.jpg"/></fig></tp:treatment-sec></tp:taxon-treatment>
