# Supplementary material for: A revision of the Neotropical caddisfly genus Leucotrichia Mosely, 1934 (Hydroptilidae, Leucotrichiinae)
Source: Zookeys. 2015 Apr 23;(499):1–100. doi: 10.3897/zookeys.499.8360 (PMC4410161; doi:10.3897/zookeys.499.8360)
Supplement: XML Treatment for Leucotrichia riostoumae [file zookeys.499.8360-treatment36.xml]

<!DOCTYPE tp:taxon-treatment
  PUBLIC "-//TaxonX//DTD Taxonomic Treatment Publishing DTD v0 20100105//EN" "tax-treatment-NSO.dtd">
<tp:taxon-treatment xmlns:tp="http://www.plazi.org/taxpub"><tp:treatment-meta><kwd-group><label>Taxon classification</label><kwd><named-content content-type="kingdom">Animalia</named-content></kwd><kwd><named-content content-type="order">Trichoptera</named-content></kwd><kwd><named-content content-type="family">Hydroptilidae</named-content></kwd></kwd-group><mixed-citation publication-type="journal"><person-group><name><surname>Thomson</surname><given-names>Robin E.</given-names></name><name><surname>Holzenthal</surname><given-names>Ralph W.</given-names></name></person-group><article-title>A revision of the Neotropical caddisfly genus <italic><tp:taxon-name><tp:taxon-name-part taxon-name-part-type="genus">Leucotrichia</tp:taxon-name-part></tp:taxon-name></italic> Mosely, 1934 (<tp:taxon-name><tp:taxon-name-part taxon-name-part-type="family">Hydroptilidae</tp:taxon-name-part></tp:taxon-name>, <tp:taxon-name><tp:taxon-name-part taxon-name-part-type="subfamily">Leucotrichiinae</tp:taxon-name-part></tp:taxon-name>)</article-title><source>Zookeys</source><day>23</day><month>4</month><year>2015</year><volume>2015</volume><issue>499</issue><fpage>1</fpage><lpage>100</lpage><pub-id pub-id-type="doi">10.3897/zookeys.499.8360</pub-id></mixed-citation></tp:treatment-meta><tp:nomenclature><tp:taxon-name>
                            <tp:taxon-name-part taxon-name-part-type="genus">Leucotrichia</tp:taxon-name-part>
                            <tp:taxon-name-part taxon-name-part-type="species">riostoumae</tp:taxon-name-part>
                            <object-id xmlns:xlink="http://www.w3.org/1999/xlink" content-type="zoobank" xlink:type="simple">http://zoobank.org/60CCD9CC-E241-45E9-8880-3162973C0527</object-id>
                        </tp:taxon-name><tp:taxon-authority>Thomson &amp; Holzenthal</tp:taxon-authority><tp:taxon-status xmlns:xlink="http://www.w3.org/1999/xlink" xlink:type="simple">sp. n.</tp:taxon-status><xref ref-type="fig" rid="F38">Fig. 38</xref><!--PageBreak--></tp:nomenclature><tp:treatment-sec sec-type="Diagnosis"><title>Diagnosis.</title><p>This species is similar to <italic><tp:taxon-name><tp:taxon-name-part taxon-name-part-type="genus">Leucotrichia</tp:taxon-name-part> <tp:taxon-name-part taxon-name-part-type="species">forrota</tp:taxon-name-part></tp:taxon-name></italic> and <italic><tp:taxon-name><tp:taxon-name-part taxon-name-part-type="genus">Leucotrichia</tp:taxon-name-part> <tp:taxon-name-part taxon-name-part-type="species">inops</tp:taxon-name-part></tp:taxon-name></italic>. These species share a similar combination of characteristics present in the phallus, as discussed under <italic><tp:taxon-name><tp:taxon-name-part taxon-name-part-type="genus">Leucotrichia</tp:taxon-name-part> <tp:taxon-name-part taxon-name-part-type="species">forrota</tp:taxon-name-part></tp:taxon-name></italic>. Of these species, <italic><tp:taxon-name><tp:taxon-name-part taxon-name-part-type="genus">Leucotrichia</tp:taxon-name-part> <tp:taxon-name-part taxon-name-part-type="species">riostoumae</tp:taxon-name-part></tp:taxon-name></italic> sp. n., is most similar to <italic><tp:taxon-name><tp:taxon-name-part taxon-name-part-type="genus">Leucotrichia</tp:taxon-name-part> <tp:taxon-name-part taxon-name-part-type="species">inops</tp:taxon-name-part></tp:taxon-name></italic>, as discussed under <italic><tp:taxon-name><tp:taxon-name-part taxon-name-part-type="genus">Leucotrichia</tp:taxon-name-part> <tp:taxon-name-part taxon-name-part-type="species">inops</tp:taxon-name-part></tp:taxon-name></italic>. <italic><tp:taxon-name><tp:taxon-name-part taxon-name-part-type="genus">Leucotrichia</tp:taxon-name-part> <tp:taxon-name-part taxon-name-part-type="species">riostoumae</tp:taxon-name-part></tp:taxon-name></italic> can be distinguished by the rugose ventral surface of the mesoventral process of sternum VII, which is lacking in <italic><tp:taxon-name><tp:taxon-name-part taxon-name-part-type="genus">Leucotrichia</tp:taxon-name-part> <tp:taxon-name-part taxon-name-part-type="species">inops</tp:taxon-name-part></tp:taxon-name></italic>. The membranous ridges along the apex of the phallus, which give it a star-like appearance when viewed dorsally, are also a feature unique to <italic><tp:taxon-name><tp:taxon-name-part taxon-name-part-type="genus">Leucotrichia</tp:taxon-name-part> <tp:taxon-name-part taxon-name-part-type="species">riostoumae</tp:taxon-name-part></tp:taxon-name></italic>.</p></tp:treatment-sec><tp:treatment-sec sec-type="Description"><title>Description.</title><p><italic>Male</italic>. Length of forewing 3.6–4.2 mm (n=11). Head unmodified, with 3 ocelli; antennae unmodified. Dorsum of head dark brown with yellow and dark brown setae; thorax dark brown with bright yellow setae dorsally, dark brown ventrally; leg segments with dark brown setae. Forewings covered with fine dark brown setae with large patch of yellow setae on basal 2/3. <italic>Genitalia</italic>. Abdominal sternum VII with digitate, rugose mesoventral process with small basal ridge. Sternum VIII in ventral view with posterior margin concave. Segment IX anterolateral margin produced dorsolaterally, posterolateral margin convex; in dorsal view anterior margin concave, posterior margin broadly convex. Tergum × with dorsal sclerite simple; ventral sclerite with rounded projection on posterior margin; membranous apex small. Subgenital plate with dorsal arm digitate, broadest basally; ventral arm slender, digitate, in ventral view triangular. Inferior appendage basally subquadrate, apex rounded, without dorsal spine; in ventral view apically digitate. Phallus with basal loop not apparent; apex curving ventrad and laterad, with series of membranous spines appearing stellate in dorsal view.</p><p><italic>Holotype male</italic>: <bold>ECUADOR: Imbabura:</bold> Reserva los Cedros, Río de la Plata, <named-content xmlns:xlink="http://www.w3.org/1999/xlink" content-type="dwc:verbatimCoordinates" xlink:type="simple">00.32495°N, 78.78084°W</named-content>, el. 1587 m, 18.x.2011, Holzenthal, Ríos, Encalada, and Acosta, (UMSP000140832) (UMSP). <italic>Paratypes</italic>: same data as holotype, 5 males (UMSP); same data as holotype, 3 males (MZUTI); same data as holotype, 2 males (NMNH).</p></tp:treatment-sec><tp:treatment-sec sec-type="Etymology"><title>Etymology.</title><p>Named in honor of Dr. Blanca Ríos-Touma, an aquatic ecologist and colleague who helped collect the holotype specimen.</p></tp:treatment-sec><tp:treatment-sec><!--Section generated to contain objects referenced in tp:taxon-treatment.--><fig id="F38" position="float" orientation="portrait"><label>Figure 38.</label><caption><p><italic><tp:taxon-name><tp:taxon-name-part taxon-name-part-type="genus">Leucotrichia</tp:taxon-name-part> <tp:taxon-name-part taxon-name-part-type="species">riostoumae</tp:taxon-name-part></tp:taxon-name></italic> sp. n. (UMSP000140832). Male genitalia: <bold>A</bold> segments IX–X, lateral (base of phallus crosshatched) <bold>B</bold> segments VII–VIII and segment IX margin, lateral <bold>C</bold> segments IX–X, dorsal <bold>D</bold> segments VII–IX, ventral <bold>E</bold> phallus, lateral <bold>F</bold> phallus, dorsal.</p></caption><graphic xmlns:xlink="http://www.w3.org/1999/xlink" xlink:href="zookeys-499-001-g038.jpg" position="float" orientation="portrait" xlink:type="simple" id="oo_42398.jpg"/></fig></tp:treatment-sec></tp:taxon-treatment>
