# Supplementary material for: A revision of the Neotropical caddisfly genus Leucotrichia Mosely, 1934 (Hydroptilidae, Leucotrichiinae)
Source: Zookeys. 2015 Apr 23;(499):1–100. doi: 10.3897/zookeys.499.8360 (PMC4410161; doi:10.3897/zookeys.499.8360)
Supplement: XML Treatment for Leucotrichia sarita [file zookeys.499.8360-treatment37.xml]

<!DOCTYPE tp:taxon-treatment
  PUBLIC "-//TaxonX//DTD Taxonomic Treatment Publishing DTD v0 20100105//EN" "tax-treatment-NSO.dtd">
<tp:taxon-treatment xmlns:tp="http://www.plazi.org/taxpub"><tp:treatment-meta><kwd-group><label>Taxon classification</label><kwd><named-content content-type="kingdom">Animalia</named-content></kwd><kwd><named-content content-type="order">Trichoptera</named-content></kwd><kwd><named-content content-type="family">Hydroptilidae</named-content></kwd></kwd-group><mixed-citation publication-type="journal"><person-group><name><surname>Thomson</surname><given-names>Robin E.</given-names></name><name><surname>Holzenthal</surname><given-names>Ralph W.</given-names></name></person-group><article-title>A revision of the Neotropical caddisfly genus <italic><tp:taxon-name><tp:taxon-name-part taxon-name-part-type="genus">Leucotrichia</tp:taxon-name-part></tp:taxon-name></italic> Mosely, 1934 (<tp:taxon-name><tp:taxon-name-part taxon-name-part-type="family">Hydroptilidae</tp:taxon-name-part></tp:taxon-name>, <tp:taxon-name><tp:taxon-name-part taxon-name-part-type="subfamily">Leucotrichiinae</tp:taxon-name-part></tp:taxon-name>)</article-title><source>Zookeys</source><day>23</day><month>4</month><year>2015</year><volume>2015</volume><issue>499</issue><fpage>1</fpage><lpage>100</lpage><pub-id pub-id-type="doi">10.3897/zookeys.499.8360</pub-id></mixed-citation></tp:treatment-meta><tp:nomenclature><tp:taxon-name>
                            <tp:taxon-name-part taxon-name-part-type="genus">Leucotrichia</tp:taxon-name-part>
                            <tp:taxon-name-part taxon-name-part-type="species">sarita</tp:taxon-name-part>
                        </tp:taxon-name><tp:taxon-authority>Ross, 1944</tp:taxon-authority><xref ref-type="fig" rid="F4">Figs 4D</xref><xref ref-type="fig" rid="F39">, 39</xref><tp:nomenclature-citation-list><tp:nomenclature-citation><tp:taxon-name><tp:taxon-name-part taxon-name-part-type="species">sarita</tp:taxon-name-part></tp:taxon-name><comment> Ross, 1944: 274 [Type locality: United States, Texas, Balmorhea, along stone irrigation flume; INHS; male]. — <xref ref-type="bibr" rid="B15">Flint 1970</xref>: 9 [male, larva, case, distribution].</comment></tp:nomenclature-citation></tp:nomenclature-citation-list></tp:nomenclature><tp:treatment-sec sec-type="Diagnosis"><title>Diagnosis.</title><p><italic><tp:taxon-name><tp:taxon-name-part taxon-name-part-type="genus">Leucotrichia</tp:taxon-name-part> <tp:taxon-name-part taxon-name-part-type="species">sarita</tp:taxon-name-part></tp:taxon-name></italic> is similar to <italic><tp:taxon-name><tp:taxon-name-part taxon-name-part-type="genus">Leucotrichia</tp:taxon-name-part> <tp:taxon-name-part taxon-name-part-type="species">fairchildi</tp:taxon-name-part></tp:taxon-name></italic>, <italic><tp:taxon-name><tp:taxon-name-part taxon-name-part-type="genus">Leucotrichia</tp:taxon-name-part> <tp:taxon-name-part taxon-name-part-type="species">imitator</tp:taxon-name-part></tp:taxon-name></italic>, and <italic><tp:taxon-name><tp:taxon-name-part taxon-name-part-type="genus">Leucotrichia</tp:taxon-name-part> <tp:taxon-name-part taxon-name-part-type="species">pictipes</tp:taxon-name-part></tp:taxon-name></italic>. <italic><tp:taxon-name><tp:taxon-name-part taxon-name-part-type="genus">Leucotrichia</tp:taxon-name-part> <tp:taxon-name-part taxon-name-part-type="species">sarita</tp:taxon-name-part></tp:taxon-name></italic> is distinct from <italic><tp:taxon-name><tp:taxon-name-part taxon-name-part-type="genus">Leucotrichia</tp:taxon-name-part> <tp:taxon-name-part taxon-name-part-type="species">imitator</tp:taxon-name-part></tp:taxon-name></italic> and possesses a more modified head, due to the presence of eversible posterolateral warts (Fig. <xref ref-type="fig" rid="F4">4D</xref>). It does not have any of the further head modifications found on either <italic><tp:taxon-name><tp:taxon-name-part taxon-name-part-type="genus">Leucotrichia</tp:taxon-name-part> <tp:taxon-name-part taxon-name-part-type="species">fairchildi</tp:taxon-name-part></tp:taxon-name></italic> or <italic><tp:taxon-name><tp:taxon-name-part taxon-name-part-type="genus">Leucotrichia</tp:taxon-name-part> <tp:taxon-name-part taxon-name-part-type="species">pictipes</tp:taxon-name-part></tp:taxon-name></italic>. The presence of the membranous lobes on the phallus terminating in sclerotized spines also distinguishes <italic><tp:taxon-name><tp:taxon-name-part taxon-name-part-type="genus">Leucotrichia</tp:taxon-name-part> <tp:taxon-name-part taxon-name-part-type="species">sarita</tp:taxon-name-part></tp:taxon-name></italic> from the other 3 species of the <italic><tp:taxon-name><tp:taxon-name-part taxon-name-part-type="species">pictipes</tp:taxon-name-part></tp:taxon-name></italic> species group.</p></tp:treatment-sec><tp:treatment-sec sec-type="Description"><title>Description.</title><p><italic>Male</italic>. Length of forewing 2.1–3.0 mm (n=306). Head with posterolateral wart large, eversible, with membranous lobe beneath, with 2 ocelli; antennae unmodified. Dorsum of head brown with yellow setae; thorax brown with dark brown and yellow setae dorsally, brown ventrally; leg segments with brown setae. Forewings covered with fine dark brown setae with stripe of yellow setae running the length of basal 1/3 and scattered patches of yellow setae near apex. <italic>Genitalia</italic>. Abdominal sternum VII with mesoventral process absent, in its place a few dark, prominent setae. Sternum VIII in ventral view with posterior margin concave. Segment IX anterolateral margin convex, posterolateral margin irregular; in dorsal view anterior margin concave, posterior margin concave. Tergum × with dorsal sclerite slender; ventral sclerite semielliptic with crenulate posterior margin; membranous apex with dorsal and ventral lobes. Subgenital plate with dorsal arm not apparent; ventral arm hollow, subtriangular, with basal projection, curved dorsad, in ventral view lanceolate. Inferior appendage straight, digitate, bearing single dorsal spine; in ventral view broadly fused, apex rounded, with small apical “lip” (Fig. <xref ref-type="fig" rid="F39">39D</xref>). Phallus apex bearing pair of mesolateral lobes ending in sclerotized spine and numerous small apical spines on dorsal and lateral surface.</p></tp:treatment-sec><tp:treatment-sec sec-type="Material examined"><title>Material examined.</title><!--PageBreak--><p><italic>Holotype male</italic>: <bold>USA: Texas:</bold> Balmorhea, along stone irrigation flume, 19.iv.1939, H.H. and J.A. Ross (in alcohol) (INHS <tp:taxon-name><tp:taxon-name-part taxon-name-part-type="order">Trichoptera</tp:taxon-name-part></tp:taxon-name> #22339) (INHS). <italic>Nontypes</italic>: <bold>COSTA RICA: Alajuela:</bold> Río Agrio, ca. 3.5 km NE Bajos del Toro, <named-content xmlns:xlink="http://www.w3.org/1999/xlink" content-type="dwc:verbatimCoordinates" xlink:type="simple">10.243°N, 84.279°W</named-content>, 20.viii.1990, el. 1290m, Holzenthal et al., 5 males, 9 females (UMSP); <bold>Cartago:</bold> Reserva Tapanti, Quebrada Palmitos and falls, <named-content xmlns:xlink="http://www.w3.org/1999/xlink" content-type="dwc:verbatimCoordinates" xlink:type="simple">9.72°N, 83.78°W</named-content>, 23.viii.1990, el. 1400 m, Holzenthal and Huisman, 1 male (UMSP); <bold>Guanacaste:</bold> Parque Nacional Guanacaste, El Hacha, Queb. Alcornoque, 11.009N 85.577W, 26. vii.1987, el. 250m, Holzenthal, Morse, and Clausen, 1 male (in alcohol) (UMSP); <bold>Las Canas:</bold> 13.vii.1965, P.J. Spangler, 1 female (NMNH); Río Seco, NW of Esparta, 23.vii.1967, O.S. Flint, Jr., 1 male (in alcohol) (NMNH); 13.vii.1965, P.J. Spangler, 4 males, 20 females (in alcohol) (NMNH); <bold>Puntarenas:</bold> Río Jaba at rock quarry, 1.4km (air) W Las Cruces, <named-content xmlns:xlink="http://www.w3.org/1999/xlink" content-type="dwc:verbatimCoordinates" xlink:type="simple">8.79°N, 82.97°W</named-content>, 9.viii.1990, el. 1150m, Holzenthal, Blahnik, and Muñoz, 1 male (UMSP); <bold>GUATEMALA: Retalhuleu:</bold> Puente El Niño, 16.vii.1966, Flint and Ortiz, 1 female (NMNH); <bold>San Marcos:</bold> Puente Ixben, 15.vii.1966, Flint and Ortiz, 3 males (NMNH); <bold>Suchitepéquez:</bold> Cuyotenango, 10-20.vi.1966, Flint and Ortiz, 1 female (NMNH); <bold>MEXICO: Chiapas:</bold> Rt. 35, 4 km N Arriaga, 9.xii.1975, C.M. and O.S. Flint, Jr., 1 male (in alcohol) (NMNH); near Pijijiapan, 5.vii.1965, P.J. Spangler, 1 male (in alcohol) (NMNH); <bold>Guerrero:</bold> Acahuizoltla, 10.xu.1982, J. Bueno and E. Borrera, 1 male (in alcohol) (NMNH); <bold>Michoacán:</bold> San Lorenzo, Rt. 15 km 206, 14-15.vii.1966, Flint and Ortiz, 4 males, 2 females (NMNH); same, 3 males, 2 females (in alcohol) (NMNH); <bold>Morelos:</bold> Xochitepec, 12-14.vii.1965, Flint and Ortiz, 8 males, 3 females (NMNH); near Xochitepec, Rt. 95 km 91, 1.viii.1965, O.S. Flint, Jr., 7 males, 9 females (in alcohol) (NMNH); <bold>Oaxaca:</bold> Isthmus Tehuantepec, Jaltepec, 21.v.1964, F.S. Blanton, 1 male (in alcohol) (NMNH); Tehuantepec, 23.vii.1964, P.J. Spangler, 6 females (in alcohol) (NMNH); <bold>Veracruz:</bold> near El Lencero, Rt. 140 km 437, 22.vii.1965, Flint and Ortiz, 5 males (NMNH); Plan del Río Ver, Rt. 140 km 368, 23.vii.1965, Flint and Ortiz, 2 males, 7 females (NMNH); Fortín de las Flores, ?.vi.1964, light trap, F.S. Blantoni, 1 male (in alcohol) (NMNH); Río Tacolapan, Rt. 180 km 551, 25-26.vii.1966, Flint and Ortiz, 1 male (in alcohol) (NMNH); Cultlahuac, 10-12.viii.1964, P.J. Spangler, 2 males, 5 females (in alcohol) (NMNH); <bold>USA: California:</bold> Truckee, 8.viii.1915, H.G. Dyar, 1 female (NMNH); <bold>Maryland:</bold> Washington Co., C and O Canal, Harpers Ferry Vicinity, 7.v.1972, G.F. and S. Hevel, 1 female (NMNH); Montgomery Co., Potomac River, Cardero Creek recreation area, 5.ix.1976, J. Heppner, 1 male (NMNH); <bold>Nevada:</bold> Reno, 2.viii.1916, H.G. Dyar, 2 males, 5 females (NMNH); Reno, 3.viii.1916, H.G. Dyar, 54 males, 3 females (NMNH); <bold>New Mexico:</bold> Jemez Springs, 4.vii.1953, W.W. Wirth, 1 male (NMNH); <bold>Oregon:</bold> Klamath Lake, 27.vii.????, Dyar and Caudell, 3 males, 2 females (NMNH); <bold>Texas:</bold> Val Verde Co., Devils River, Dolan Falls area, elev. 360 m, 17-20.v.1993, malaise trap with UV light at spring along Dolan Creek, Gelhaus #589, Nelson, and Koenig, 8 males, 7 females (in alcohol) (NMNH); Val Verde Co., San Felipe Springs, Del Rio, <named-content xmlns:xlink="http://www.w3.org/1999/xlink" content-type="dwc:verbatimCoordinates" xlink:type="simple">29°22.1'N, 100°53.1'W</named-content>, 1.vi.1997, C.M. and O.S. Flint, Jr., 169 males, 88 females (NMNH); <bold>Virginia:</bold> Highland Co., Locust Springs, beaver ponds, 12.ix.1979, C.M. and O.S. Flint, Jr., 1 female (NMNH); Fauquier Co., Broad Run, Thoroughfare Gap, 10.v.1974, O.S. Flint, Jr., 3 males, 6 females (NMNH); Madison, Criglersville, 1.6 km NW, <named-content xmlns:xlink="http://www.w3.org/1999/xlink" content-type="dwc:verbatimCoordinates" xlink:type="simple">38°28.4'N, 78°19.9'W</named-content>, elev. 185 m, 19.v.2005, W.N. and D. Mathis, 1 male (NMNH).</p></tp:treatment-sec><tp:treatment-sec sec-type="Etymology"><title>Etymology.</title><p>Unknown.</p><!--PageBreak--></tp:treatment-sec><tp:treatment-sec><!--Section generated to contain objects referenced in tp:taxon-treatment.--><fig id="F4" position="float" orientation="portrait"><label>Figure 4.</label><caption><p>Head and scape: <bold>A</bold> <italic><tp:taxon-name><tp:taxon-name-part taxon-name-part-type="genus">Leucotrichia</tp:taxon-name-part> <tp:taxon-name-part taxon-name-part-type="species">chiriquiensis</tp:taxon-name-part></tp:taxon-name></italic> Flint, 1970 (USNM70896) <bold>B</bold> <italic><tp:taxon-name><tp:taxon-name-part taxon-name-part-type="genus">Leucotrichia</tp:taxon-name-part> <tp:taxon-name-part taxon-name-part-type="species">imitator</tp:taxon-name-part></tp:taxon-name></italic> Flint, 1970 (USNM70898) <bold>C</bold> <italic><tp:taxon-name><tp:taxon-name-part taxon-name-part-type="genus">Leucotrichia</tp:taxon-name-part> <tp:taxon-name-part taxon-name-part-type="species">procera</tp:taxon-name-part></tp:taxon-name></italic> sp. n. (UMSP000047406) <bold>D</bold> <italic><tp:taxon-name><tp:taxon-name-part taxon-name-part-type="genus">Leucotrichia</tp:taxon-name-part> <tp:taxon-name-part taxon-name-part-type="species">sarita</tp:taxon-name-part></tp:taxon-name></italic> Ross, 1944 (INHS22339) <bold>E</bold> <italic><tp:taxon-name><tp:taxon-name-part taxon-name-part-type="genus">Leucotrichia</tp:taxon-name-part> <tp:taxon-name-part taxon-name-part-type="species">yungarum</tp:taxon-name-part></tp:taxon-name></italic> Angrisano &amp; Burgos, 2002 (redrawn from <xref ref-type="bibr" rid="B1">Angrisano and Burgos 2002</xref>).</p></caption><graphic xmlns:xlink="http://www.w3.org/1999/xlink" xlink:href="zookeys-499-001-g004.jpg" position="float" orientation="portrait" xlink:type="simple" id="oo_42364.jpg"/></fig><fig id="F39" position="float" orientation="portrait"><label>Figure 39.</label><caption><p><italic><tp:taxon-name><tp:taxon-name-part taxon-name-part-type="genus">Leucotrichia</tp:taxon-name-part> <tp:taxon-name-part taxon-name-part-type="species">sarita</tp:taxon-name-part></tp:taxon-name></italic> Ross, 1944 (INHS22339). Male genitalia: <bold>A</bold> segments IX–X, lateral (base of phallus crosshatched) <bold>B</bold> segments VII–VIII and segment IX margin, lateral <bold>C</bold> segments IX–X, dorsal <bold>D</bold> segments VII–IX, ventral <bold>E</bold> phallus, lateral <bold>F</bold> phallus, dorsal.</p></caption><graphic xmlns:xlink="http://www.w3.org/1999/xlink" xlink:href="zookeys-499-001-g039.jpg" position="float" orientation="portrait" xlink:type="simple" id="oo_42399.jpg"/></fig></tp:treatment-sec><ref-list><ref id="B1"><mixed-citation xmlns:xlink="http://www.w3.org/1999/xlink" xlink:type="simple"><person-group><name name-style="western"><surname>Angrisano</surname><given-names>EB</given-names></name><name name-style="western"><surname>Burgos</surname><given-names>GN</given-names></name></person-group> (<year>2002</year>) <article-title>Contribución para el conocimiento de los <tp:taxon-name><tp:taxon-name-part taxon-name-part-type="tribe">Leucotrichiini</tp:taxon-name-part></tp:taxon-name> (<tp:taxon-name><tp:taxon-name-part taxon-name-part-type="order">Trichoptera</tp:taxon-name-part></tp:taxon-name>: <tp:taxon-name><tp:taxon-name-part taxon-name-part-type="family">Hydroptilidae</tp:taxon-name-part></tp:taxon-name>). Tres especies nuevas de la Argentina.</article-title><source>Revista de la Sociedad Entomológica Argentina</source><volume>61</volume>: <fpage>103</fpage>–<lpage>109</lpage>.</mixed-citation></ref><ref id="B15"><mixed-citation xmlns:xlink="http://www.w3.org/1999/xlink" xlink:type="simple"><person-group><name name-style="western"><surname>Flint</surname><given-names>OS Jr</given-names></name></person-group> (<year>1970</year>) <article-title>Studies of Neotropical caddisflies, X: <italic><tp:taxon-name><tp:taxon-name-part taxon-name-part-type="genus">Leucotrichia</tp:taxon-name-part></tp:taxon-name></italic> and related genera from North and Central America (<tp:taxon-name><tp:taxon-name-part taxon-name-part-type="order">Trichoptera</tp:taxon-name-part></tp:taxon-name>: <tp:taxon-name><tp:taxon-name-part taxon-name-part-type="family">Hydroptilidae</tp:taxon-name-part></tp:taxon-name>).</article-title><source>Smithsonian Contributions to Zoology</source><volume>60</volume>: <fpage>1</fpage>–<lpage>64</lpage>. doi: <ext-link ext-link-type="doi" xlink:href="10.5479/si.00810282.60" xlink:type="simple">10.5479/si.00810282.60</ext-link></mixed-citation></ref></ref-list></tp:taxon-treatment>
