# Supplementary material for: A revision of the Neotropical caddisfly genus Leucotrichia Mosely, 1934 (Hydroptilidae, Leucotrichiinae)
Source: Zookeys. 2015 Apr 23;(499):1–100. doi: 10.3897/zookeys.499.8360 (PMC4410161; doi:10.3897/zookeys.499.8360)
Supplement: XML Treatment for Leucotrichia tapantia [file zookeys.499.8360-treatment39.xml]

<!DOCTYPE tp:taxon-treatment
  PUBLIC "-//TaxonX//DTD Taxonomic Treatment Publishing DTD v0 20100105//EN" "tax-treatment-NSO.dtd">
<tp:taxon-treatment xmlns:tp="http://www.plazi.org/taxpub"><tp:treatment-meta><kwd-group><label>Taxon classification</label><kwd><named-content content-type="kingdom">Animalia</named-content></kwd><kwd><named-content content-type="order">Trichoptera</named-content></kwd><kwd><named-content content-type="family">Hydroptilidae</named-content></kwd></kwd-group><mixed-citation publication-type="journal"><person-group><name><surname>Thomson</surname><given-names>Robin E.</given-names></name><name><surname>Holzenthal</surname><given-names>Ralph W.</given-names></name></person-group><article-title>A revision of the Neotropical caddisfly genus <italic><tp:taxon-name><tp:taxon-name-part taxon-name-part-type="genus">Leucotrichia</tp:taxon-name-part></tp:taxon-name></italic> Mosely, 1934 (<tp:taxon-name><tp:taxon-name-part taxon-name-part-type="family">Hydroptilidae</tp:taxon-name-part></tp:taxon-name>, <tp:taxon-name><tp:taxon-name-part taxon-name-part-type="subfamily">Leucotrichiinae</tp:taxon-name-part></tp:taxon-name>)</article-title><source>Zookeys</source><day>23</day><month>4</month><year>2015</year><volume>2015</volume><issue>499</issue><fpage>1</fpage><lpage>100</lpage><pub-id pub-id-type="doi">10.3897/zookeys.499.8360</pub-id></mixed-citation></tp:treatment-meta><tp:nomenclature><tp:taxon-name>
                            <tp:taxon-name-part taxon-name-part-type="genus">Leucotrichia</tp:taxon-name-part>
                            <tp:taxon-name-part taxon-name-part-type="species">tapantia</tp:taxon-name-part>
                            <object-id xmlns:xlink="http://www.w3.org/1999/xlink" content-type="zoobank" xlink:type="simple">http://zoobank.org/1F32FD62-1214-46DE-B2BB-3B0C6CEFE3EA</object-id>
                        </tp:taxon-name><tp:taxon-authority>Thomson &amp; Holzenthal</tp:taxon-authority><tp:taxon-status xmlns:xlink="http://www.w3.org/1999/xlink" xlink:type="simple">sp. n.</tp:taxon-status><xref ref-type="fig" rid="F41">Fig. 41</xref></tp:nomenclature><tp:treatment-sec sec-type="Diagnosis"><title>Diagnosis.</title><p>This species is similar to <italic><tp:taxon-name><tp:taxon-name-part taxon-name-part-type="genus">Leucotrichia</tp:taxon-name-part> <tp:taxon-name-part taxon-name-part-type="species">bicornuta</tp:taxon-name-part></tp:taxon-name></italic>, <italic><tp:taxon-name><tp:taxon-name-part taxon-name-part-type="genus">Leucotrichia</tp:taxon-name-part> <tp:taxon-name-part taxon-name-part-type="species">dianeae</tp:taxon-name-part></tp:taxon-name></italic>, and <italic><tp:taxon-name><tp:taxon-name-part taxon-name-part-type="genus">Leucotrichia</tp:taxon-name-part> <tp:taxon-name-part taxon-name-part-type="species">extraordinaria</tp:taxon-name-part></tp:taxon-name></italic>. These species share a similar combination of characteristics present in the phallus and the posterolateral margin of sternum VIII, as discussed under <italic><tp:taxon-name><tp:taxon-name-part taxon-name-part-type="genus">Leucotrichia</tp:taxon-name-part> <tp:taxon-name-part taxon-name-part-type="species">bicornuta</tp:taxon-name-part></tp:taxon-name></italic>. Of these species, <italic><tp:taxon-name><tp:taxon-name-part taxon-name-part-type="genus">Leucotrichia</tp:taxon-name-part> <tp:taxon-name-part taxon-name-part-type="species">tapantia</tp:taxon-name-part></tp:taxon-name></italic> sp. n., is most similar to <italic><tp:taxon-name><tp:taxon-name-part taxon-name-part-type="genus">Leucotrichia</tp:taxon-name-part> <tp:taxon-name-part taxon-name-part-type="species">dianeae</tp:taxon-name-part></tp:taxon-name></italic>. Each has a large tuft of prominent setae at the apex of the posterolateral projection of sternum VIII; a small, mesal projection on the posterior margin of sternum VIII, and larger, more prominent apical lobes on the phallus apex than either <italic><tp:taxon-name><tp:taxon-name-part taxon-name-part-type="genus">Leucotrichia</tp:taxon-name-part> <tp:taxon-name-part taxon-name-part-type="species">bicornuta</tp:taxon-name-part></tp:taxon-name></italic> or <italic><tp:taxon-name><tp:taxon-name-part taxon-name-part-type="genus">Leucotrichia</tp:taxon-name-part> <tp:taxon-name-part taxon-name-part-type="species">extraordinaria</tp:taxon-name-part></tp:taxon-name></italic>. Characteristics that can be used to distinguish <italic><tp:taxon-name><tp:taxon-name-part taxon-name-part-type="genus">Leucotrichia</tp:taxon-name-part> <tp:taxon-name-part taxon-name-part-type="species">tapantia</tp:taxon-name-part></tp:taxon-name></italic> from <italic><tp:taxon-name><tp:taxon-name-part taxon-name-part-type="genus">Leucotrichia</tp:taxon-name-part> <tp:taxon-name-part taxon-name-part-type="species">dianeae</tp:taxon-name-part></tp:taxon-name></italic> include a much longer basal loop of the phallus midlength complex and the absence of a dorsal arm on the subgenital plate. The prominent apical spine of the ventral arm on the subgenital plate, when viewed ventrally, and the presence of 2 small dorsal setae, in addition to the single dorsal spine on the inferior appendage separate <italic><tp:taxon-name><tp:taxon-name-part taxon-name-part-type="genus">Leucotrichia</tp:taxon-name-part> <tp:taxon-name-part taxon-name-part-type="species">tapantia</tp:taxon-name-part></tp:taxon-name></italic> from all 3 of the other species.</p></tp:treatment-sec><tp:treatment-sec sec-type="Description"><title>Description.</title><p><italic>Male</italic>. Length of forewing 3.4–3.9 mm (n=19). Head unmodified, with 3 ocelli; antennae unmodified. Dorsum of head dark brown with yellow setae; thorax dark brown with yellow setae dorsally, brown ventrally; leg segments with brown setae. Forewings covered with fine dark brown setae with broad streak of yellow setae down outer edge. <italic>Genitalia</italic>. Abdominal sternum VII with short, pointed mesoventral process. Sternum VIII lateral projection elongate, extending dorsad, apex bearing tuft of prominent setae (Fig. <xref ref-type="fig" rid="F41">41B</xref>), in ventral view with posterior margin concave with digitate mesal projection (Fig. <xref ref-type="fig" rid="F41">41D</xref>). Segment IX anterolateral margin convex, posterolateral margin convex; in dorsal view anterior margin concave, posterior margin straight. Tergum × with dorsal sclerite slender; ventral sclerite semielliptic with crenulate posterior margin; membranous apex small. Subgenital plate with dorsal arm not apparent; ventral arm slender, sinuate, broadest mesally, in ventral view with apical spine very prominent. Inferior appendage straight, bearing 1 large dorsal spine and 2 small setae; in ventral view fused basally, digitate. Phallus apex bearing internal apodemes and pair of prominent apicodorsal lobes.</p><p><italic>Holotype male</italic>: <bold>COSTA RICA: Cartago:</bold> Reserva Tapantí, waterfall, ca. 1km (road) NW tunnel, <named-content xmlns:xlink="http://www.w3.org/1999/xlink" content-type="dwc:verbatimCoordinates" xlink:type="simple">9.69°N, 83.76°W</named-content>, 2-3.viii.1990, el. 1600m, Holzenthal, Blahnik, Muñoz (UMSP000201359) (UMSP). <italic>Paratypes</italic>: same data as holotype, 46 males (UMSP); same data as holotype, except 10.vi.1988, C.M. and O.S. Flint, R.W. Holzenthal, 13 males (NMNH).</p></tp:treatment-sec><tp:treatment-sec sec-type="Etymology"><title>Etymology.</title><p>Named for Reserva Tapantí, the location where the holotype was collected. The name was suggested by Dr. Steve Harris, an aquatic biologist and <tp:taxon-name><tp:taxon-name-part taxon-name-part-type="order">Trichoptera</tp:taxon-name-part></tp:taxon-name> taxonomist at Clarion University, who first recognized the species as new.</p></tp:treatment-sec><tp:treatment-sec><!--Section generated to contain objects referenced in tp:taxon-treatment.--><fig id="F41" position="float" orientation="portrait"><label>Figure 41.</label><caption><p><italic><tp:taxon-name><tp:taxon-name-part taxon-name-part-type="genus">Leucotrichia</tp:taxon-name-part> <tp:taxon-name-part taxon-name-part-type="species">tapantia</tp:taxon-name-part></tp:taxon-name></italic> sp. n. (UMSP000201359). Male genitalia: <bold>A</bold> segments IX–X, lateral (base of phallus crosshatched) <bold>B</bold> segments VII–VIII and segment IX margin, lateral <bold>C</bold> segments IX–X, dorsal <bold>D</bold> segments VII–IX, ventral <bold>E</bold> phallus, lateral <bold>F</bold> phallus, dorsal.</p></caption><graphic xmlns:xlink="http://www.w3.org/1999/xlink" xlink:href="zookeys-499-001-g041.jpg" position="float" orientation="portrait" xlink:type="simple" id="oo_42401.jpg"/></fig></tp:treatment-sec></tp:taxon-treatment>
