# Supplementary material for: A revision of the Neotropical caddisfly genus Leucotrichia Mosely, 1934 (Hydroptilidae, Leucotrichiinae)
Source: Zookeys. 2015 Apr 23;(499):1–100. doi: 10.3897/zookeys.499.8360 (PMC4410161; doi:10.3897/zookeys.499.8360)
Supplement: XML Treatment for Leucotrichia termitiformis [file zookeys.499.8360-treatment40.xml]

<!DOCTYPE tp:taxon-treatment
  PUBLIC "-//TaxonX//DTD Taxonomic Treatment Publishing DTD v0 20100105//EN" "tax-treatment-NSO.dtd">
<tp:taxon-treatment xmlns:tp="http://www.plazi.org/taxpub"><tp:treatment-meta><kwd-group><label>Taxon classification</label><kwd><named-content content-type="kingdom">Animalia</named-content></kwd><kwd><named-content content-type="order">Trichoptera</named-content></kwd><kwd><named-content content-type="family">Hydroptilidae</named-content></kwd></kwd-group><mixed-citation publication-type="journal"><person-group><name><surname>Thomson</surname><given-names>Robin E.</given-names></name><name><surname>Holzenthal</surname><given-names>Ralph W.</given-names></name></person-group><article-title>A revision of the Neotropical caddisfly genus <italic><tp:taxon-name><tp:taxon-name-part taxon-name-part-type="genus">Leucotrichia</tp:taxon-name-part></tp:taxon-name></italic> Mosely, 1934 (<tp:taxon-name><tp:taxon-name-part taxon-name-part-type="family">Hydroptilidae</tp:taxon-name-part></tp:taxon-name>, <tp:taxon-name><tp:taxon-name-part taxon-name-part-type="subfamily">Leucotrichiinae</tp:taxon-name-part></tp:taxon-name>)</article-title><source>Zookeys</source><day>23</day><month>4</month><year>2015</year><volume>2015</volume><issue>499</issue><fpage>1</fpage><lpage>100</lpage><pub-id pub-id-type="doi">10.3897/zookeys.499.8360</pub-id></mixed-citation></tp:treatment-meta><tp:nomenclature><tp:taxon-name>
                            <tp:taxon-name-part taxon-name-part-type="genus">Leucotrichia</tp:taxon-name-part>
                            <tp:taxon-name-part taxon-name-part-type="species">termitiformis</tp:taxon-name-part>
                        </tp:taxon-name><tp:taxon-authority>Botosaneanu, 1993</tp:taxon-authority><xref ref-type="fig" rid="F42">Fig. 42</xref><tp:nomenclature-citation-list><tp:nomenclature-citation><tp:taxon-name><tp:taxon-name-part taxon-name-part-type="species">termitiformis</tp:taxon-name-part></tp:taxon-name><comment> Botosaneanu, in <xref ref-type="bibr" rid="B5">Botosaneanu and Alkins-Koo 1993</xref>: 13 [Type locality: Trinidad, stream below Maracas waterfall; ZMUA; male; larva]. — <xref ref-type="bibr" rid="B7">Botosaneanu and Sakal 1992</xref>: 201 [biology].</comment></tp:nomenclature-citation></tp:nomenclature-citation-list></tp:nomenclature><tp:treatment-sec sec-type="Diagnosis"><title>Diagnosis.</title><p><italic><tp:taxon-name><tp:taxon-name-part taxon-name-part-type="genus">Leucotrichia</tp:taxon-name-part> <tp:taxon-name-part taxon-name-part-type="species">termitiformis</tp:taxon-name-part></tp:taxon-name></italic> can be recognized by the shape of the inferior appendage, which is somewhat similar to <italic><tp:taxon-name><tp:taxon-name-part taxon-name-part-type="genus">Leucotrichia</tp:taxon-name-part> <tp:taxon-name-part taxon-name-part-type="species">tubifex</tp:taxon-name-part></tp:taxon-name></italic>. In lateral view, the inferior appendage is large and truncate; in ventral view, it is large, fused, and slightly spatulate. The inferior appendage of <italic><tp:taxon-name><tp:taxon-name-part taxon-name-part-type="genus">Leucotrichia</tp:taxon-name-part> <tp:taxon-name-part taxon-name-part-type="species">tubifex</tp:taxon-name-part></tp:taxon-name></italic> differs in having a small mesodorsal spine and in being separate and smaller in size. Additionally, sternum VIII lacks peg-like setae in <italic><tp:taxon-name><tp:taxon-name-part taxon-name-part-type="genus">Leucotrichia</tp:taxon-name-part> <tp:taxon-name-part taxon-name-part-type="species">termitiformis</tp:taxon-name-part></tp:taxon-name></italic> and is more laterally elongate than that of <italic><tp:taxon-name><tp:taxon-name-part taxon-name-part-type="genus">Leucotrichia</tp:taxon-name-part> <tp:taxon-name-part taxon-name-part-type="species">tubifex</tp:taxon-name-part></tp:taxon-name></italic>.</p><!--PageBreak--></tp:treatment-sec><tp:treatment-sec sec-type="Description"><title>Description.</title><p>Phallus of holotype missing, redescribed from <xref ref-type="bibr" rid="B5">Botosaneanu and Alkins-Koo (1993)</xref>. <italic>Male</italic>. Length of forewing 3.9 mm (n=1). Head unmodified, with 3 ocelli; antennae unmodified. Color in alcohol brown. <italic>Genitalia</italic>. Abdominal sternum VII with digitate mesoventral process. Sternum VIII in ventral view with posterior margin concave. Segment IX anterolateral margin convex, posterolateral margin convex; in dorsal view anterior margin shallowly concave, posterior margin concave. Tergum × with dorsal sclerite continuous with ventral sclerite; ventral sclerite sinuate; membranous apex not well developed. Subgenital plate fused with ventral sclerite of tergum X; with dorsal arm slender, tapering apically; ventral arm slender, with basal projection, apex slightly hooked dorsad, in ventral view oblong. Inferior appendage large, apex truncate, bearing single dorsal spine; in ventral view entirely fused, with basal projection on outer margin, apex emarginated. Phallus with median complex bearing 2 separate basal filaments; apex bearing dark, U-shaped, dorsomesal sclerite and pair of apicolateral sclerites.</p></tp:treatment-sec><tp:treatment-sec sec-type="Material examined"><title>Material examined.</title><p><italic>Holotype male</italic>: <bold>TRINIDAD:</bold> stream below Maracas waterfall (in alcohol) (UMSP000140326) (ZMUA).</p></tp:treatment-sec><tp:treatment-sec sec-type="Etymology"><title>Etymology.</title><p>Specific epithet refers to the typical “termitiform” shape of the larval abdominal segments.</p></tp:treatment-sec><tp:treatment-sec><!--Section generated to contain objects referenced in tp:taxon-treatment.--><fig id="F42" position="float" orientation="portrait"><label>Figure 42.</label><caption><p><italic><tp:taxon-name><tp:taxon-name-part taxon-name-part-type="genus">Leucotrichia</tp:taxon-name-part> <tp:taxon-name-part taxon-name-part-type="species">termitiformis</tp:taxon-name-part></tp:taxon-name></italic> Botosaneanu, 1993 (UMSP000140326). Male genitalia: <bold>A</bold> segments IX–X, lateral <bold>B</bold> segments VII–VIII and segment IX margin, lateral <bold>C</bold> segments IX–X, dorsal <bold>D</bold> segments VII–IX, ventral <bold>E</bold> phallus, dorsal, redrawn from original illustration.</p></caption><graphic xmlns:xlink="http://www.w3.org/1999/xlink" xlink:href="zookeys-499-001-g042.jpg" position="float" orientation="portrait" xlink:type="simple" id="oo_42402.jpg"/></fig></tp:treatment-sec><ref-list><ref id="B5"><mixed-citation xmlns:xlink="http://www.w3.org/1999/xlink" xlink:type="simple"><person-group><name name-style="western"><surname>Botosaneanu</surname><given-names>L</given-names></name><name name-style="western"><surname>Alkins-Koo</surname><given-names>M</given-names></name></person-group> (<year>1993</year>) <article-title>The caddis flies (<tp:taxon-name><tp:taxon-name-part taxon-name-part-type="class">Insecta</tp:taxon-name-part></tp:taxon-name>: <tp:taxon-name><tp:taxon-name-part taxon-name-part-type="order">Trichoptera</tp:taxon-name-part></tp:taxon-name>) of Trinidad and Tobago, West Indies.</article-title><source>Bulletin de l’Institut Royal des Sciences Naturelles de Belgique, Entomologie</source><volume>63</volume>: <fpage>5</fpage>–<lpage>45</lpage>.</mixed-citation></ref><ref id="B7"><mixed-citation xmlns:xlink="http://www.w3.org/1999/xlink" xlink:type="simple"><person-group><name name-style="western"><surname>Botosaneanu</surname><given-names>L</given-names></name><name name-style="western"><surname>Sakal</surname><given-names>D</given-names></name></person-group> (<year>1992</year>) <article-title>Ecological observations on the caddisflies (<tp:taxon-name><tp:taxon-name-part taxon-name-part-type="class">Insecta</tp:taxon-name-part></tp:taxon-name>: <tp:taxon-name><tp:taxon-name-part taxon-name-part-type="order">Trichoptera</tp:taxon-name-part></tp:taxon-name>) from Trinidad and Tobago (W. Indies).</article-title><source>Revue d’Hydrobiologie Tropicale</source><volume>25</volume>: <fpage>197</fpage>–<lpage>207</lpage>.</mixed-citation></ref></ref-list></tp:taxon-treatment>
