# Supplementary material for: A revision of the Neotropical caddisfly genus Leucotrichia Mosely, 1934 (Hydroptilidae, Leucotrichiinae)
Source: Zookeys. 2015 Apr 23;(499):1–100. doi: 10.3897/zookeys.499.8360 (PMC4410161; doi:10.3897/zookeys.499.8360)
Supplement: XML Treatment for Leucotrichia tritoven [file zookeys.499.8360-treatment41.xml]

<!DOCTYPE tp:taxon-treatment
  PUBLIC "-//TaxonX//DTD Taxonomic Treatment Publishing DTD v0 20100105//EN" "tax-treatment-NSO.dtd">
<tp:taxon-treatment xmlns:tp="http://www.plazi.org/taxpub"><tp:treatment-meta><kwd-group><label>Taxon classification</label><kwd><named-content content-type="kingdom">Animalia</named-content></kwd><kwd><named-content content-type="order">Trichoptera</named-content></kwd><kwd><named-content content-type="family">Hydroptilidae</named-content></kwd></kwd-group><mixed-citation publication-type="journal"><person-group><name><surname>Thomson</surname><given-names>Robin E.</given-names></name><name><surname>Holzenthal</surname><given-names>Ralph W.</given-names></name></person-group><article-title>A revision of the Neotropical caddisfly genus <italic><tp:taxon-name><tp:taxon-name-part taxon-name-part-type="genus">Leucotrichia</tp:taxon-name-part></tp:taxon-name></italic> Mosely, 1934 (<tp:taxon-name><tp:taxon-name-part taxon-name-part-type="family">Hydroptilidae</tp:taxon-name-part></tp:taxon-name>, <tp:taxon-name><tp:taxon-name-part taxon-name-part-type="subfamily">Leucotrichiinae</tp:taxon-name-part></tp:taxon-name>)</article-title><source>Zookeys</source><day>23</day><month>4</month><year>2015</year><volume>2015</volume><issue>499</issue><fpage>1</fpage><lpage>100</lpage><pub-id pub-id-type="doi">10.3897/zookeys.499.8360</pub-id></mixed-citation></tp:treatment-meta><tp:nomenclature><tp:taxon-name>
                            <tp:taxon-name-part taxon-name-part-type="genus">Leucotrichia</tp:taxon-name-part>
                            <tp:taxon-name-part taxon-name-part-type="species">tritoven</tp:taxon-name-part>
                        </tp:taxon-name><tp:taxon-authority>Flint, 1996</tp:taxon-authority><xref ref-type="fig" rid="F43">Fig. 43</xref><!--PageBreak--><tp:nomenclature-citation-list><tp:nomenclature-citation><tp:taxon-name><tp:taxon-name-part taxon-name-part-type="species">tritoven</tp:taxon-name-part></tp:taxon-name><comment> Flint, 1996: 89 [Type locality: Trinidad, streamlet, Lalaja Road, <named-content xmlns:xlink="http://www.w3.org/1999/xlink" content-type="dwc:verbatimCoordinates" xlink:type="simple">10°43'N, 61°17'W</named-content>; NMNH; male].</comment></tp:nomenclature-citation></tp:nomenclature-citation-list></tp:nomenclature><tp:treatment-sec sec-type="Diagnosis"><title>Diagnosis.</title><p><italic><tp:taxon-name><tp:taxon-name-part taxon-name-part-type="genus">Leucotrichia</tp:taxon-name-part> <tp:taxon-name-part taxon-name-part-type="species">tritoven</tp:taxon-name-part></tp:taxon-name></italic> is most similar to <italic><tp:taxon-name><tp:taxon-name-part taxon-name-part-type="genus">Leucotrichia</tp:taxon-name-part> <tp:taxon-name-part taxon-name-part-type="species">kateae</tp:taxon-name-part></tp:taxon-name></italic>. In both of these species, the dorsal spine of the inferior appendage is located on a dorsomesal “hump” (Fig. <xref ref-type="fig" rid="F43">43A</xref>). There is also a pair of membranous lobes arising from the apex of the phallus in each of these species, from the base of which a pair of large, pointed sclerites also arises. A pair of elongate, apically curling sclerites on the phallus distinguishes <italic><tp:taxon-name><tp:taxon-name-part taxon-name-part-type="genus">Leucotrichia</tp:taxon-name-part> <tp:taxon-name-part taxon-name-part-type="species">tritoven</tp:taxon-name-part></tp:taxon-name></italic> from <italic><tp:taxon-name><tp:taxon-name-part taxon-name-part-type="genus">Leucotrichia</tp:taxon-name-part> <tp:taxon-name-part taxon-name-part-type="species">kateae</tp:taxon-name-part></tp:taxon-name></italic>, which lacks these elongate sclerites. Additionally, the dorsal arm of the subgenital plate in <italic><tp:taxon-name><tp:taxon-name-part taxon-name-part-type="genus">Leucotrichia</tp:taxon-name-part> <tp:taxon-name-part taxon-name-part-type="species">tritoven</tp:taxon-name-part></tp:taxon-name></italic> is digitate, whereas in <italic><tp:taxon-name><tp:taxon-name-part taxon-name-part-type="genus">Leucotrichia</tp:taxon-name-part> <tp:taxon-name-part taxon-name-part-type="species">kateae</tp:taxon-name-part></tp:taxon-name></italic> it is apically acute.</p></tp:treatment-sec><tp:treatment-sec sec-type="Description"><title>Description.</title><p><italic>Male</italic>. Length of forewing 1.5–2.0 mm (n=24). Head unmodified, with 3 ocelli; antennae unmodified. Dorsum of head brown with light yellow setae; thorax brown with light yellow setae dorsally, brown ventrally; leg segments with brown setae. Forewings covered with fine yellow setae with dark brown setae at edges and apex. <italic>Genitalia</italic>. Abdominal sternum VII with digitate mesoventral process with small basal ridge. Sternum VIII in ventral view with posterior margin concave. Segment IX anterolateral margin produced mesally, posterolateral margin irregular; in dorsal view anterior margin concave, posterior margin concave. Tergum × with dorsal sclerite slender, elongate; ventral sclerite semielliptic; membranous apex suborbicular. Subgenital plate with dorsal arm digitate, apex truncate; ventral arm digitate, laterally obscured from view by inferior appendage, in ventral view triangular. Inferior appendage dorsomesally “humped,” apex rounded, bearing single dorsal spine; in ventral view with mitten-like “thumb” on inner margin (Fig. <xref ref-type="fig" rid="F43">43D</xref>). Phallus apex bearing U-shaped internal apodeme, pair of apical membranous lobes, and 2 pairs of elongate sclerites: 1st pair lateral, elongate, apically curled, 2nd pair acute, apicodorsal sclerites extending anteriad.</p></tp:treatment-sec><tp:treatment-sec sec-type="Material examined"><title>Material examined.</title><p><italic>Holotype male</italic>: <bold>TRINIDAD:</bold> Lalaja Road, streamlet, <named-content xmlns:xlink="http://www.w3.org/1999/xlink" content-type="dwc:verbatimCoordinates" xlink:type="simple">10°43'N, 61°17'W</named-content>, elev. 520 m, 26.vi.1993, by net, O.S. Flint, Jr. and W.N. Mathis (USNM 105437) (NMNH). <italic>Paratypes</italic>: Same data as holotype, 3 males, 1 female (NMNH); <bold>TRINIDAD:</bold> Lalaja Road, Guanapo River, elev. 480 m, <named-content xmlns:xlink="http://www.w3.org/1999/xlink" content-type="dwc:verbatimCoordinates" xlink:type="simple">10°43'N, 61°17'W</named-content>, 26.vi.1993, by net, O.S. Flint, Jr. and W.N. Mathis, 2 males, 1 female (in alcohol) (NMNH); <bold>TOBAGO:</bold> Charlotteville, 4 km S, big waterfall, <named-content xmlns:xlink="http://www.w3.org/1999/xlink" content-type="dwc:verbatimCoordinates" xlink:type="simple">11°19'N, 60°33'W</named-content>, elev 125 m, 10.vi.1993, by net, O.S. Flint, Jr. and W.N. Mathis, 1 male (in alcohol) (NMNH); Roxborough, 6.5 km N, B1/5, elev. 390 m, <named-content xmlns:xlink="http://www.w3.org/1999/xlink" content-type="dwc:verbatimCoordinates" xlink:type="simple">11°17'N, 60°35'W</named-content>, 14.vi.1993, by net, O.S. Flint, Jr. and W.N. Mathis, 6 males (NMNH); <bold>VENEZUELA:</bold> Sucre Parque Nacional, Península de Paria, Uquire, Río La Viuda, <named-content xmlns:xlink="http://www.w3.org/1999/xlink" content-type="dwc:verbatimCoordinates" xlink:type="simple">10°42.830'N, 61°57.661'W</named-content>, elev. 15 m, 30.iii-1.iv.1995, Holzenthal, Flint, and Cressa, 10 males, 3 females (NMNH). <italic>Nontypes</italic>: <bold>GUYANA:</bold> Dubulay Ranch, Warniabo Creek, <named-content xmlns:xlink="http://www.w3.org/1999/xlink" content-type="dwc:verbatimCoordinates" xlink:type="simple">5°39.8'N, 57°53.4'W</named-content>, 14-19.iv.1995, O.S. Flint, Jr., malaise trap night collection, 1 male (in alcohol) (NMNH).</p></tp:treatment-sec><tp:treatment-sec sec-type="Etymology"><title>Etymology.</title><p>Unknown.</p></tp:treatment-sec><tp:treatment-sec><!--Section generated to contain objects referenced in tp:taxon-treatment.--><fig id="F43" position="float" orientation="portrait"><label>Figure 43.</label><caption><p><italic><tp:taxon-name><tp:taxon-name-part taxon-name-part-type="genus">Leucotrichia</tp:taxon-name-part> <tp:taxon-name-part taxon-name-part-type="species">tritoven</tp:taxon-name-part></tp:taxon-name></italic> Flint, 1996 (USNM105437). Male genitalia: <bold>A</bold> segments IX–X, lateral (base of phallus crosshatched) <bold>B</bold> segments VII–VIII and segment IX margin, lateral <bold>C</bold> segments IX–X, dorsal <bold>D</bold> segments VII–IX, ventral <bold>E</bold> phallus, lateral <bold>F</bold> phallus, dorsal.</p></caption><graphic xmlns:xlink="http://www.w3.org/1999/xlink" xlink:href="zookeys-499-001-g043.jpg" position="float" orientation="portrait" xlink:type="simple" id="oo_42403.jpg"/></fig></tp:treatment-sec></tp:taxon-treatment>
