# Supplementary material for: A revision of the Neotropical caddisfly genus Leucotrichia Mosely, 1934 (Hydroptilidae, Leucotrichiinae)
Source: Zookeys. 2015 Apr 23;(499):1–100. doi: 10.3897/zookeys.499.8360 (PMC4410161; doi:10.3897/zookeys.499.8360)
Supplement: XML Treatment for Leucotrichia tubifex [file zookeys.499.8360-treatment42.xml]

<!DOCTYPE tp:taxon-treatment
  PUBLIC "-//TaxonX//DTD Taxonomic Treatment Publishing DTD v0 20100105//EN" "tax-treatment-NSO.dtd">
<tp:taxon-treatment xmlns:tp="http://www.plazi.org/taxpub"><tp:treatment-meta><kwd-group><label>Taxon classification</label><kwd><named-content content-type="kingdom">Animalia</named-content></kwd><kwd><named-content content-type="order">Trichoptera</named-content></kwd><kwd><named-content content-type="family">Hydroptilidae</named-content></kwd></kwd-group><mixed-citation publication-type="journal"><person-group><name><surname>Thomson</surname><given-names>Robin E.</given-names></name><name><surname>Holzenthal</surname><given-names>Ralph W.</given-names></name></person-group><article-title>A revision of the Neotropical caddisfly genus <italic><tp:taxon-name><tp:taxon-name-part taxon-name-part-type="genus">Leucotrichia</tp:taxon-name-part></tp:taxon-name></italic> Mosely, 1934 (<tp:taxon-name><tp:taxon-name-part taxon-name-part-type="family">Hydroptilidae</tp:taxon-name-part></tp:taxon-name>, <tp:taxon-name><tp:taxon-name-part taxon-name-part-type="subfamily">Leucotrichiinae</tp:taxon-name-part></tp:taxon-name>)</article-title><source>Zookeys</source><day>23</day><month>4</month><year>2015</year><volume>2015</volume><issue>499</issue><fpage>1</fpage><lpage>100</lpage><pub-id pub-id-type="doi">10.3897/zookeys.499.8360</pub-id></mixed-citation></tp:treatment-meta><tp:nomenclature><tp:taxon-name>
                            <tp:taxon-name-part taxon-name-part-type="genus">Leucotrichia</tp:taxon-name-part>
                            <tp:taxon-name-part taxon-name-part-type="species">tubifex</tp:taxon-name-part>
                        </tp:taxon-name><tp:taxon-authority>Flint, 1964</tp:taxon-authority><xref ref-type="fig" rid="F44">Fig. 44</xref><tp:nomenclature-citation-list><tp:nomenclature-citation><tp:taxon-name><tp:taxon-name-part taxon-name-part-type="species">tubifex</tp:taxon-name-part></tp:taxon-name><comment> Flint, 1964: 44 [Type locality: Puerto Rico, Maricao, at fish hatchery; NMNH; male; female, larva, pupa, case]; <xref ref-type="bibr" rid="B15">1970</xref>: 7 [male, larva, case, distribution]. — <xref ref-type="bibr" rid="B4">Botosaneanu 1991</xref>: 116 [distribution]. — <xref ref-type="bibr" rid="B6">Botosaneanu and Bolland 1997</xref>: 71 [parasitized by mite, genus <italic><tp:taxon-name><tp:taxon-name-part taxon-name-part-type="genus">Leptus</tp:taxon-name-part></tp:taxon-name></italic>].</comment></tp:nomenclature-citation></tp:nomenclature-citation-list></tp:nomenclature><tp:treatment-sec sec-type="Diagnosis"><title>Diagnosis.</title><p><italic><tp:taxon-name><tp:taxon-name-part taxon-name-part-type="genus">Leucotrichia</tp:taxon-name-part> <tp:taxon-name-part taxon-name-part-type="species">tubifex</tp:taxon-name-part></tp:taxon-name></italic> can be recognized by the bulbous apex of the phallus. This species is similar to <italic><tp:taxon-name><tp:taxon-name-part taxon-name-part-type="genus">Leucotrichia</tp:taxon-name-part> <tp:taxon-name-part taxon-name-part-type="species">gomezi</tp:taxon-name-part></tp:taxon-name></italic> in the subquadrate appearance of sternum VIII when viewed laterally and differs in bearing small peg-like setae on a small posteroventral projection not present in <italic><tp:taxon-name><tp:taxon-name-part taxon-name-part-type="genus">Leucotrichia</tp:taxon-name-part> <tp:taxon-name-part taxon-name-part-type="species">gomezi</tp:taxon-name-part></tp:taxon-name></italic>. The posterior margin of sternum VIII is convex and U-shaped in <italic><tp:taxon-name><tp:taxon-name-part taxon-name-part-type="genus">Leucotrichia</tp:taxon-name-part> <tp:taxon-name-part taxon-name-part-type="species">tubifex</tp:taxon-name-part></tp:taxon-name></italic>, while it is straight and without emargination in <italic><tp:taxon-name><tp:taxon-name-part taxon-name-part-type="genus">Leucotrichia</tp:taxon-name-part> <tp:taxon-name-part taxon-name-part-type="species">tubifex</tp:taxon-name-part></tp:taxon-name></italic>. Additional similarities and differences are discussed under <italic><tp:taxon-name><tp:taxon-name-part taxon-name-part-type="genus">Leucotrichia</tp:taxon-name-part> <tp:taxon-name-part taxon-name-part-type="species">gomezi</tp:taxon-name-part></tp:taxon-name></italic>.</p></tp:treatment-sec><tp:treatment-sec sec-type="Description"><title>Description.</title><!--PageBreak--><p><italic>Male</italic>. Length of forewing 3.6–5.2 (n=24). Head unmodified, with 3 ocelli; antennae unmodified. Dorsum of head brown with yellow setae; thorax brown with yellow setae dorsally, light brown ventrally; leg segments with light brown setae. Forewings covered with fine golden yellow and tan setae. <italic>Genitalia</italic>. Abdominal sternum VII with short, pointed mesoventral process. Sternum VIII posteroventral projection bearing small peg-like setae, in ventral view with posterior margin concave. Segment IX anterolateral margin convex, posterolateral margin straight; in dorsal view anterior margin shallowly concave, posterior margin concave. Tergum × with dorsal sclerite continuous with ventral sclerite; ventral sclerite small with rounded emargination on posterior margin; membranous apex extending down to base of subgenital plate. Subgenital plate fused with ventral sclerite of tergum X; with dorsal arm not apparent; ventral arm rounded basally, curved dorsad, apex acute, in ventral view subovate with rounded apical emargination. Inferior appendage with small dorsomesal spine, apex truncate, bearing single dorsal spine; in ventral view with subquadrate basal projection on outer margin, with 2 small apicomesal projections. Phallus apex with 1 dorsal, 1 ventral, and 1 pair of lateral elongate sclerites, apex bulbous.</p></tp:treatment-sec><tp:treatment-sec sec-type="Material examined"><title>Material examined.</title><p><italic>Holotype male</italic>: <bold>PUERTO RICO:</bold> Maricao Fish Hatchery, 23.xii.1962, P and P Spangler (in alcohol) (USNM 66885) (NMNH). <italic>Nontypes</italic>: <bold>DOMINICAN REPUBLIC: La Estrelleta Province:</bold> 4 km SE Río Limpio,elev. ca. 760 m, 24–25.v.1973, D. and M. Davis, 1 male (NMNH); <bold>La Vega:</bold> Jarabacoa, 1–2 km S, <named-content xmlns:xlink="http://www.w3.org/1999/xlink" content-type="dwc:verbatimCoordinates" xlink:type="simple">19°06.9'N, 70°37.0'W</named-content>, elev. 520 m, 8–21.v.1995, W.N. Mathis, 1 male, 2 females (NMNH); Jarabacoa, 3–4.vi.1969, Flint and Gomez, 1 male (in alcohol) (NMNH); Salto Guasara, 9.5 km W Jarabacoa, elev. 680 m, <named-content xmlns:xlink="http://www.w3.org/1999/xlink" content-type="dwc:verbatimCoordinates" xlink:type="simple">10°04.4'N, 70°42.1'W</named-content>, 9.v.1995, O.S. Flint, Jr., 1 male (NMNH); Río Baiguate, 1–2 km S Jarabacoa, elev. 520 m, <named-content xmlns:xlink="http://www.w3.org/1999/xlink" content-type="dwc:verbatimCoordinates" xlink:type="simple">19°06.9'N, 70°37.0'W</named-content>, 809.v.1995, O.S. Flint, Jr., 3 males, 5 females (NMNH); Jarabacoa, 13.xi.1984, P. and P. Spangler and R. Faitoute, 1 male (in alcohol) (NMNH); <bold>Pedernales:</bold> Pedernales, 21 km N, elev. 270 m, <named-content xmlns:xlink="http://www.w3.org/1999/xlink" content-type="dwc:verbatimCoordinates" xlink:type="simple">18°09.3'N, 71°45.6'W</named-content>, Río Mulito, 18.iii.1999, W.N. Mathis, 1 female (NMNH); <bold>JAMAICA: St. Andrews Parish:</bold> Chestervale, Yallahs River, 24–25.vii.1962, Farr, O., and R. Flint, 1 male, 2 females (NMNH); Chestervale, Yallahs River, 17.vii.1963, Flint and Farr, 5 males, 1 female (NMNH); St. Andrew Parish, Newcastle, M.P.16.5, 18.vii.1963, Flint and Farr, 1 male (NMNH); Yallahs River, Hill Gap, elev 920 m, <named-content xmlns:xlink="http://www.w3.org/1999/xlink" content-type="dwc:verbatimCoordinates" xlink:type="simple">18°05.1'N, 76°41.1'W</named-content>, 26.iv.2000, O.S. Flint, Jr., 3 males (NMNH); Mavis Bank, Yallahs River, 4.3 km SE, <named-content xmlns:xlink="http://www.w3.org/1999/xlink" content-type="dwc:verbatimCoordinates" xlink:type="simple">18°1.4'N, 76°38.1'W</named-content>, elev. 480 m, 22–23.iv.2000, W.N. Mathis, 1 female (NMNH); <bold>PUERTO RICO: Jayuya:</bold> 2 km E Río Saliente, <named-content xmlns:xlink="http://www.w3.org/1999/xlink" content-type="dwc:verbatimCoordinates" xlink:type="simple">18°12.8'N, 66°33.9'W</named-content>, 22.ix.1995, D. and W.N. Mathis, 2 males (NMNH); <bold>Ponce:</bold> Real Anon, at Río Inabon, <named-content xmlns:xlink="http://www.w3.org/1999/xlink" content-type="dwc:verbatimCoordinates" xlink:type="simple">18°7'N, 66°34'W</named-content>, 30.vi.2008, W.E. Steiner, J.M. Swearingen, O.H. Garrido, and A.R. Perez-Asso, at black light in gap of mixed montane rain forest, 3 males (in alcohol) (NMNH).</p></tp:treatment-sec><tp:treatment-sec sec-type="Etymology"><title>Etymology.</title><p>Unknown.</p></tp:treatment-sec><tp:treatment-sec><!--Section generated to contain objects referenced in tp:taxon-treatment.--><fig id="F44" position="float" orientation="portrait"><label>Figure 44.</label><caption><p><italic><tp:taxon-name><tp:taxon-name-part taxon-name-part-type="genus">Leucotrichia</tp:taxon-name-part> <tp:taxon-name-part taxon-name-part-type="species">tubifex</tp:taxon-name-part></tp:taxon-name></italic> Flint, 1964 (USNM66885). Male genitalia: <bold>A</bold> segments IX–X, lateral (base of phallus crosshatched) <bold>B</bold> segments VII–VIII and segment IX margin, lateral <bold>C</bold> segments IX–X, dorsal <bold>D</bold> segments VII–IX, ventral <bold>E</bold> phallus, lateral <bold>F</bold> phallus, dorsal.</p></caption><graphic xmlns:xlink="http://www.w3.org/1999/xlink" xlink:href="zookeys-499-001-g044.jpg" position="float" orientation="portrait" xlink:type="simple" id="oo_42404.jpg"/></fig></tp:treatment-sec><ref-list><ref id="B15"><mixed-citation xmlns:xlink="http://www.w3.org/1999/xlink" xlink:type="simple"><person-group><name name-style="western"><surname>Flint</surname><given-names>OS Jr</given-names></name></person-group> (<year>1970</year>) <article-title>Studies of Neotropical caddisflies, X: <italic><tp:taxon-name><tp:taxon-name-part taxon-name-part-type="genus">Leucotrichia</tp:taxon-name-part></tp:taxon-name></italic> and related genera from North and Central America (<tp:taxon-name><tp:taxon-name-part taxon-name-part-type="order">Trichoptera</tp:taxon-name-part></tp:taxon-name>: <tp:taxon-name><tp:taxon-name-part taxon-name-part-type="family">Hydroptilidae</tp:taxon-name-part></tp:taxon-name>).</article-title><source>Smithsonian Contributions to Zoology</source><volume>60</volume>: <fpage>1</fpage>–<lpage>64</lpage>. doi: <ext-link ext-link-type="doi" xlink:href="10.5479/si.00810282.60" xlink:type="simple">10.5479/si.00810282.60</ext-link></mixed-citation></ref><ref id="B4"><mixed-citation xmlns:xlink="http://www.w3.org/1999/xlink" xlink:type="simple"><person-group><name name-style="western"><surname>Botosaneanu</surname><given-names>L</given-names></name></person-group> (<year>1991</year>) <article-title>Amsterdam expedition to the West Indian Islands, report 71. Trichoptères d’Haïti.</article-title><source>Bulletin de l’Institut Royal des Sciences Naturelles de Belgique, Entomologie</source><volume>61</volume>: <fpage>113</fpage>–<lpage>134</lpage>.</mixed-citation></ref><ref id="B6"><mixed-citation xmlns:xlink="http://www.w3.org/1999/xlink" xlink:type="simple"><person-group><name name-style="western"><surname>Botosaneanu</surname><given-names>L</given-names></name><name name-style="western"><surname>Bolland</surname><given-names>HR</given-names></name></person-group> (<year>1997</year>) <article-title>A mite (<tp:taxon-name><tp:taxon-name-part taxon-name-part-type="subclass">Acari</tp:taxon-name-part></tp:taxon-name>: <tp:taxon-name><tp:taxon-name-part taxon-name-part-type="family">Erythraeidae</tp:taxon-name-part></tp:taxon-name>) as unusual parasite on an adult caddisfly (<tp:taxon-name><tp:taxon-name-part taxon-name-part-type="order">Trichoptera</tp:taxon-name-part></tp:taxon-name>: <tp:taxon-name><tp:taxon-name-part taxon-name-part-type="family">Hydroptilidae</tp:taxon-name-part></tp:taxon-name>) from the Dominican Republic (West Indies).</article-title><source>Studies on the Natural History of the Caribbean Region</source><volume>73</volume>: <fpage>71</fpage>–<lpage>76</lpage>.</mixed-citation></ref></ref-list></tp:taxon-treatment>
