# Supplementary material for: A revision of the Neotropical caddisfly genus Leucotrichia Mosely, 1934 (Hydroptilidae, Leucotrichiinae)
Source: Zookeys. 2015 Apr 23;(499):1–100. doi: 10.3897/zookeys.499.8360 (PMC4410161; doi:10.3897/zookeys.499.8360)
Supplement: XML Treatment for Leucotrichia viridis [file zookeys.499.8360-treatment43.xml]

<!DOCTYPE tp:taxon-treatment
  PUBLIC "-//TaxonX//DTD Taxonomic Treatment Publishing DTD v0 20100105//EN" "tax-treatment-NSO.dtd">
<tp:taxon-treatment xmlns:tp="http://www.plazi.org/taxpub"><tp:treatment-meta><kwd-group><label>Taxon classification</label><kwd><named-content content-type="kingdom">Animalia</named-content></kwd><kwd><named-content content-type="order">Trichoptera</named-content></kwd><kwd><named-content content-type="family">Hydroptilidae</named-content></kwd></kwd-group><mixed-citation publication-type="journal"><person-group><name><surname>Thomson</surname><given-names>Robin E.</given-names></name><name><surname>Holzenthal</surname><given-names>Ralph W.</given-names></name></person-group><article-title>A revision of the Neotropical caddisfly genus <italic><tp:taxon-name><tp:taxon-name-part taxon-name-part-type="genus">Leucotrichia</tp:taxon-name-part></tp:taxon-name></italic> Mosely, 1934 (<tp:taxon-name><tp:taxon-name-part taxon-name-part-type="family">Hydroptilidae</tp:taxon-name-part></tp:taxon-name>, <tp:taxon-name><tp:taxon-name-part taxon-name-part-type="subfamily">Leucotrichiinae</tp:taxon-name-part></tp:taxon-name>)</article-title><source>Zookeys</source><day>23</day><month>4</month><year>2015</year><volume>2015</volume><issue>499</issue><fpage>1</fpage><lpage>100</lpage><pub-id pub-id-type="doi">10.3897/zookeys.499.8360</pub-id></mixed-citation></tp:treatment-meta><tp:nomenclature><tp:taxon-name>
                            <tp:taxon-name-part taxon-name-part-type="genus">Leucotrichia</tp:taxon-name-part>
                            <tp:taxon-name-part taxon-name-part-type="species">viridis</tp:taxon-name-part>
                        </tp:taxon-name><tp:taxon-authority>Flint, 1967</tp:taxon-authority><xref ref-type="fig" rid="F45">Fig. 45</xref><!--PageBreak--><tp:nomenclature-citation-list><tp:nomenclature-citation><tp:taxon-name><tp:taxon-name-part taxon-name-part-type="species">viridis</tp:taxon-name-part></tp:taxon-name><comment> Flint, 1967: 10 [Type locality: Guatemala, Izabal, Las Escobas near Matias de Galvez; NMNH; male]; 1970: 5 [male, distribution].</comment></tp:nomenclature-citation></tp:nomenclature-citation-list></tp:nomenclature><tp:treatment-sec sec-type="Diagnosis"><title>Diagnosis.</title><p><italic><tp:taxon-name><tp:taxon-name-part taxon-name-part-type="genus">Leucotrichia</tp:taxon-name-part> <tp:taxon-name-part taxon-name-part-type="species">viridis</tp:taxon-name-part></tp:taxon-name></italic> is most similar to <italic><tp:taxon-name><tp:taxon-name-part taxon-name-part-type="genus">Leucotrichia</tp:taxon-name-part> <tp:taxon-name-part taxon-name-part-type="species">botosaneanui</tp:taxon-name-part></tp:taxon-name></italic>, <italic><tp:taxon-name><tp:taxon-name-part taxon-name-part-type="genus">Leucotrichia</tp:taxon-name-part> <tp:taxon-name-part taxon-name-part-type="species">chiriquiensis</tp:taxon-name-part></tp:taxon-name></italic>, <italic><tp:taxon-name><tp:taxon-name-part taxon-name-part-type="genus">Leucotrichia</tp:taxon-name-part> <tp:taxon-name-part taxon-name-part-type="species">hispida</tp:taxon-name-part></tp:taxon-name></italic>, and <italic><tp:taxon-name><tp:taxon-name-part taxon-name-part-type="genus">Leucotrichia</tp:taxon-name-part> <tp:taxon-name-part taxon-name-part-type="species">limpia</tp:taxon-name-part></tp:taxon-name></italic>. These species share a similar combination of characteristics present in the phallus and the posterolateral margin of sternum VIII, as discussed under <italic><tp:taxon-name><tp:taxon-name-part taxon-name-part-type="genus">Leucotrichia</tp:taxon-name-part> <tp:taxon-name-part taxon-name-part-type="species">botoseaneanui</tp:taxon-name-part></tp:taxon-name></italic>. <italic><tp:taxon-name><tp:taxon-name-part taxon-name-part-type="genus">Leucotrichia</tp:taxon-name-part> <tp:taxon-name-part taxon-name-part-type="species">viridis</tp:taxon-name-part></tp:taxon-name></italic> is distinct from the others in having 2 dorsal spines on the inferior appendage (Fig. <xref ref-type="fig" rid="F45">45A</xref>), while the others bear only a single spine. In ventral view, the mesoventral process of sternum VII is much wider than that of the other species and the apex is much more enlarged (Fig. <xref ref-type="fig" rid="F45">45D</xref>). The pair of ventral, ovate sclerites on the phallus apex of <italic><tp:taxon-name><tp:taxon-name-part taxon-name-part-type="genus">Leucotrichia</tp:taxon-name-part> <tp:taxon-name-part taxon-name-part-type="species">viridis</tp:taxon-name-part></tp:taxon-name></italic> distinguishes it from the other 4 species (Fig. <xref ref-type="fig" rid="F45">45E</xref>).</p></tp:treatment-sec><tp:treatment-sec sec-type="Description"><title>Description.</title><p><italic>Male</italic>. Length of forewing 2.3–3.1 mm, 1 individual 1.6 mm (n=68). Head unmodified, with 3 ocelli; antennae unmodified. Dorsum of head brown with light yellow setae; thorax brown with yellow setae dorsally, brown ventrally; leg segments with brown setae. Forewings covered with fine mottled yellow and brown setae, apex with brown setae. <italic>Genitalia</italic>. Abdominal sternum VII with large mesoventral process with apex enlarged, rugose in ventral view. Sternum VIII in ventral view with posterior margin concave. Segment IX anterolateral margin broadly produced dorsolaterally, posterolateral margin irregular; in dorsal view anterior margin concave, posterior margin straight. Tergum × with dorsal sclerite small, simple; ventral sclerite semielliptic with tridentate posterior margin; membranous apex not well developed. Subgenital plate with dorsal arm not apparent; ventral arm arched mesally apex truncate, in ventral view obovate. Inferior appendage broadest basally, arched mesally, bearing 1 large and 1 small dorsal spine; in ventral view with broad mesal constriction. Phallus with median complex bearing elongate basal supports; apex bearing pair of small, membranous lobes and 2 pairs of sclerites: 1st pair dorsolateral and sinuate, 2nd pair ventral and ovate.</p></tp:treatment-sec><tp:treatment-sec sec-type="Material examined"><title>Material examined.</title><p><italic>Holotype male</italic>: <bold>GUATEMALA: Izabal:</bold> Las Escobas near Matias de Galvez, 14-16.viii.1965, Flint and Ortiz (USNM 69586) (NMNH). <italic>Paratypes</italic>: Same data as holotype, 14 males, 3 females (in alcohol); same data as holotype, 33 males (in alcohol) (NMNH). <italic>Nontypes</italic>: <bold>EL SALVADOR:</bold> Lake Ilopango, 5.viii.1967, O.S. Flint, Jr., 1 female (NMNH); <bold>MEXICO: Puebla:</bold> Patla, 16.iv.1975, J. Bueno-Soria, 1 male, 1 female (in alcohol) (NMNH); <bold>Veracruz:</bold> Fortín de las Flores, 17.v.1964, Blanton et al., 11 males (in alcohol) (NMNH); Veracruz Río, 3 km N Chocaman, 2.v.1981, C.M. and O.S. Flint, Jr., 7 males, 1 female (NMNH); <bold>PANAMA: Chiriqui:</bold> David, Rovira, 13.vii.1964, elev. 2200’, A. Broce, 1 male, 1 female (in alcohol) (NMNH).</p></tp:treatment-sec><tp:treatment-sec sec-type="Etymology"><title>Etymology.</title><p>Unknown.</p></tp:treatment-sec><tp:treatment-sec><!--Section generated to contain objects referenced in tp:taxon-treatment.--><fig id="F45" position="float" orientation="portrait"><label>Figure 45.</label><caption><p><italic><tp:taxon-name><tp:taxon-name-part taxon-name-part-type="genus">Leucotrichia</tp:taxon-name-part> <tp:taxon-name-part taxon-name-part-type="species">viridis</tp:taxon-name-part></tp:taxon-name></italic> Flint, 1967 (USNM69586). Male genitalia: <bold>A</bold> segments IX–X, lateral (base of phallus crosshatched) <bold>B</bold> segments VII–VIII and segment IX margin, lateral <bold>C</bold> segments IX–X, dorsal <bold>D</bold> segments VII–IX, ventral <bold>E</bold> phallus, lateral <bold>F</bold> phallus, dorsal.</p></caption><graphic xmlns:xlink="http://www.w3.org/1999/xlink" xlink:href="zookeys-499-001-g045.jpg" position="float" orientation="portrait" xlink:type="simple" id="oo_42405.jpg"/></fig></tp:treatment-sec></tp:taxon-treatment>
